# Supplementary material for: Effects of the Inclusion of Fermented Mulberry Leaves and Branches in the Gestational Diet on the Performance and Gut Microbiota of Sows and Their Offspring
Source: Microorganisms. 2021 Mar 15;9(3):604. doi: 10.3390/microorganisms9030604 (PMC7998242; doi:10.3390/microorganisms9030604)
Supplement: Supplementary file 1 [file microorganisms-09-00604-s001.zip]

Archive with 1 entries (1 files):
- microorganisms-1141344-supplementary.xlsx
