# Supplementary material for: Effects of the Inclusion of Fermented Mulberry Leaves and Branches in the Gestational Diet on the Performance and Gut Microbiota of Sows and Their Offspring
Source: Microorganisms. 2021 Mar 15;9(3):604. doi: 10.3390/microorganisms9030604 (PMC7998242; doi:10.3390/microorganisms9030604)
Supplement: Supplementary file 1 [file microorganisms-09-00604-s001.zip › microorganisms-1141344-supplementary.xlsx]

## Sheet: Table S1
Table S1. Taxonomic and sample information of OTUs detected in the 28 fecal samples of sows.G60S_CON=CON sows on gestation day 60; G60S_FFM=FFM sows on gestation day 60;L7S_CON=CON sows on lactation day 7;L7S_FFM=FFM sows on lactaion day 7
OTU ID	Gene Taxonomy							Mean Abundance (%)				G60S_CON(n=7)							G60S_FFM(n=7)							L7S_CON(n=7)							L7S_FFM(n=7)
	Kingdom	Phylum	Class	Order	Family	Genus	Species	G60_CON	G60_FFM	L7S_CON	L7S_FFM	G60_CON_10	G60_CON_4	G60_CON_5	G60_CON_6	G60_CON_7	G60_CON_8	G60_CON_9	G60_FFM_11	G60_FFM_13	G60_FFM_14	G60_FFM_15	G60_FFM_4	G60_FFM_6	G60_FFM_8	L7S_CON_1	L7S_CON_2	L7S_CON_3	L7S_CON_4	L7S_CON_5	L7S_CON_6	L7S_CON_7	L7S_FFM_1	L7S_FFM_2	L7S_FFM_3	L7S_FFM_4	L7S_FFM_5	L7S_FFM_6	L7S_FFM_7
OTU1380	k__norank_d__Bacteria	p__unclassified_k__norank_d__Bacteria	c__unclassified_k__norank_d__Bacteria	o__unclassified_k__norank_d__Bacteria	f__unclassified_k__norank_d__Bacteria	g__unclassified_k__norank_d__Bacteria	s__unclassified_k__norank_d__Bacteria	3.1295	1.02963	4.26246	6.89867	1.67054	2.58331	4.77913	1.97193	4.14191	3.18608	3.57358	0.697494	0.361664	1.05055	1.88582	0.886937	1.37777	0.947214	3.24636	3.9008	4.03858	5.66606	5.11496	5.94162	1.92887	4.72746	5.33023	11.246	5.70051	8.46465	7.32799	5.49384
OTU298	k__norank_d__Bacteria	p__Firmicutes	c__Clostridia	o__Clostridiales	f__Ruminococcaceae	g__Ruminococcaceae_UCG-002	s__uncultured_bacterium_g__Ruminococcaceae_UCG-002	4.53925	2.65466	3.50592	4.32151	2.64359	3.72858	4.97718	5.88134	2.75553	4.88246	6.90605	2.78137	3.46164	2.46276	2.36804	2.60914	2.14415	2.75553	1.72221	4.85663	1.0161	3.63386	3.81469	5.46801	4.02997	6.74244	5.89856	7.02661	2.3422	2.85025	3.59941	1.7911
OTU562	k__norank_d__Bacteria	p__Firmicutes	c__Clostridia	o__Clostridiales	f__Lachnospiraceae	g__Lachnospiraceae_XPB1014_group	s__uncultured_bacterium_g__Lachnospiraceae_XPB1014_group	2.55748	1.82062	3.64739	3.15779	1.79971	1.83415	1.65332	2.68664	3.14303	2.7297	4.0558	2.4972	1.04194	2.08387	0.852493	2.85025	2.09248	1.3261	2.56609	3.77164	6.87161	2.55748	2.08387	4.92551	2.75553	2.04082	1.80832	2.38526	4.08163	4.65857	4.70163	2.42831
OTU361	k__norank_d__Bacteria	p__Firmicutes	c__Clostridia	o__Clostridiales	f__Ruminococcaceae	g__Ruminococcaceae_UCG-002	s__uncultured_bacterium_g__Ruminococcaceae_UCG-002	3.08644	2.92775	3.04708	1.96209	3.69414	4.80496	2.03221	3.45303	3.78025	2.04082	1.79971	2.07526	4.89107	3.08275	4.31413	1.75665	1.43804	2.93636	2.52303	3.05692	0.421941	2.93636	2.32498	6.71661	3.34969	2.07526	1.69637	2.14415	3.49608	0.602773	1.34332	2.37665
OTU237	k__norank_d__Bacteria	p__Firmicutes	c__Clostridia	o__Clostridiales	f__Christensenellaceae	g__Christensenellaceae_R-7_group	s__human_gut_metagenome_g__Christensenellaceae_R-7_group	4.15913	1.39499	4.17143	1.29781	9.55825	3.60803	3.93524	4.69302	0.99027	2.54887	3.78025	0.378886	1.52415	0.955825	1.69637	0.852493	0.396108	3.96108	6.41522	3.9783	1.87721	5.29579	6.89744	2.09248	2.64359	1.73943	0.74916	0.525273	0.783605	0.602773	1.0936	3.5908
OTU1545	k__norank_d__Bacteria	p__Proteobacteria	c__Gammaproteobacteria	o__Enterobacteriales	f__Enterobacteriaceae	g__Escherichia-Shigella	s__unclassified_g__Escherichia-Shigella	1.85629	0.867255	2.50458	5.78416	1.79971	0.964436	3.48747	3.48747	1.27443	1.60165	0.378886	0.861104	0	0.525273	0.585551	0.318608	0.783605	2.99664	0.439163	5.91578	4.79635	1.81693	1.36054	0.585551	2.61776	2.4972	0.0602773	5.57995	7.38827	11.091	7.84466	6.02773
OTU140	k__norank_d__Bacteria	p__Spirochaetes	c__Spirochaetia	o__Spirochaetales	f__Spirochaetaceae	g__Treponema_2	s__unclassified_g__Treponema_2	4.51957	1.88336	1.56229	1.56475	10.316	3.47886	5.88995	0.404719	2.54026	5.17523	3.83191	1.60165	2.06665	4.09885	0.861104	1.14527	2.30776	1.10221	0.223887	0.904159	2.25609	0.172221	0.215276	4.84802	2.31637	6.45828	0.137777	0.0344442	0.628606	1.5586	1.80832	0.327219
OTU484	k__norank_d__Bacteria	p__Firmicutes	c__Clostridia	o__Clostridiales	f__Christensenellaceae	g__Christensenellaceae_R-7_group	s__uncultured_spirochete_g__Christensenellaceae_R-7_group	2.39264	1.0444	3.89834	1.3913	5.13218	3.96108	1.07638	1.16249	1.84276	1.23999	2.33359	0.551107	2.27331	0.688883	1.96332	0.516662	0.241109	1.07638	7.85327	4.45191	3.36692	1.99776	1.68776	1.26582	6.66494	0.947214	0.490829	2.29054	0.757771	0.361664	0.335831	4.55524
OTU588	k__norank_d__Bacteria	p__Bacteroidetes	c__Bacteroidia	o__Bacteroidales	f__Prevotellaceae	g__Prevotellaceae_UCG-001	s__uncultured_rumen_bacterium_g__Prevotellaceae_UCG-001	2.29177	5.68698	0.325989	0.041825	3.22053	2.85887	0.542495	0.0516662	3.56497	2.78137	3.02247	5.67467	5.88995	6.20856	5.04607	6.79411	6.21717	3.9783	0.0344442	0.378886	0.0430552	0	0	0.482218	1.34332	0.24972	0	0	0.0258331	0	0.0172221	0
OTU974	k__norank_d__Bacteria	p__Firmicutes	c__Clostridia	o__Clostridiales	f__Ruminococcaceae	g__Ruminococcaceae_UCG-002	s__uncultured_bacterium_g__Ruminococcaceae_UCG-002	0.525273	1.81201	2.49474	2.32867	0.241109	0.688883	0.387497	1.3261	0.361664	0.284164	0.387497	1.35193	1.72221	2.70387	0.955825	2.8847	1.11082	1.95471	1.85137	0.91277	0.774994	4.89107	4.09885	2.92775	2.00637	0.938603	2.54887	1.85998	4.77913	1.36916	2.40248	2.40248
OTU28	k__norank_d__Bacteria	p__Firmicutes	c__Clostridia	o__Clostridiales	f__Christensenellaceae	g__Christensenellaceae_R-7_group	s__unclassified_g__Christensenellaceae_R-7_group	1.10098	1.20924	1.29904	3.53914	1.34332	0.619995	0.0774994	0.542495	0.585551	3.52192	1.0161	0.594162	0.792216	0.628606	0.404719	0.232498	0.628606	5.18385	4.62413	0.103332	0.0947214	0.439163	0.318608	0.0172221	3.49608	8.35271	7.90493	0.706105	2.20443	0	0	5.60579
OTU312	k__norank_d__Bacteria	p__Firmicutes	c__Clostridia	o__Clostridiales	f__Lachnospiraceae	g__unclassified_f__Lachnospiraceae	s__unclassified_f__Lachnospiraceae	2.6522	1.34332	1.27074	1.21416	2.29915	1.76526	3.70275	2.68664	3.34969	2.20443	2.55748	1.21416	1.44665	1.89443	1.42082	1.57582	0.869715	0.981658	0.938603	2.67803	0.456385	1.39499	1.1711	1.05916	1.19693	0.464996	0.41333	2.05804	0.516662	1.03332	1.74804	2.2647
OTU610	k__norank_d__Bacteria	p__Firmicutes	c__Clostridia	o__Clostridiales	f__Ruminococcaceae	g__Ruminococcaceae_NK4A214_group	s__unclassified_g__Ruminococcaceae_NK4A214_group	0.524043	1.01979	1.88828	2.88101	0.41333	0.41333	0.24972	1.50693	0.464996	0.258331	0.361664	0.688883	1.20555	1.47249	1.30888	1.25721	0.551107	0.654439	1.21416	1.85137	1.00749	2.32498	3.10859	2.29915	1.41221	2.10109	3.35831	1.0161	3.7458	3.9783	3.64247	2.32498
OTU753	k__norank_d__Bacteria	p__Firmicutes	c__Clostridia	o__Clostridiales	f__Christensenellaceae	g__Christensenellaceae_R-7_group	s__human_gut_metagenome_g__Christensenellaceae_R-7_group	1.2117	0.487139	2.40002	2.02113	2.68664	1.30027	1.19693	1.8686	0.490829	0.421941	0.516662	0.0861104	0.628606	0.370275	0.818049	0.327219	0.0430552	1.13666	2.61776	1.80832	0.886937	4.22802	5.79523	0.680272	0.783605	1.05916	1.33471	0.404719	0.628606	2.06665	2.59192	6.06217
OTU1704	k__norank_d__Bacteria	p__Firmicutes	c__Clostridia	o__Clostridiales	f__Christensenellaceae	g__Christensenellaceae_R-7_group	s__uncultured_bacterium_g__Christensenellaceae_R-7_group	0.343211	0.369045	2.37788	2.76537	0.189443	0.189443	0.215276	0.619995	0.370275	0.525273	0.292775	0.792216	0.215276	0.370275	0.301386	0.137777	0.542495	0.223887	2.78137	1.45527	3.47886	2.05804	2.09248	2.82442	1.95471	2.10109	3.77164	1.7911	1.87721	4.26246	3.00525	2.54887
OTU1028	k__norank_d__Bacteria	p__Firmicutes	c__Clostridia	o__Clostridiales	f__Peptostreptococcaceae	g__Terrisporobacter	s__uncultured_bacterium_g__Terrisporobacter	0.405949	0.269403	2.20689	2.81212	0.284164	0.24972	0.551107	0.482218	0.266942	0.490829	0.516662	0.57694	0.146388	0.456385	0.0774994	0.180832	0.24972	0.198054	2.19582	1.12805	4.58107	2.79859	2.37665	1.27443	1.0936	1.12805	1.06777	6.4755	1.30888	4.25385	2.25609	3.1947
OTU1173	k__norank_d__Bacteria	p__Firmicutes	c__Bacilli	o__Lactobacillales	f__Lactobacillaceae	g__Lactobacillus	s__unclassified_g__Lactobacillus	1.28551	1.96209	1.66931	0.574479	1.75665	0.602773	1.54999	1.51554	0.516662	1.38638	1.67054	2.16998	4.33135	0	1.90304	0.74916	3.23775	1.34332	0.353053	0.309997	0.215276	4.10747	4.58107	2.09248	0.0258331	3.54775	0	0.0172221	0	0.154999	0.0602773	0.241109
OTU516	k__norank_d__Bacteria	p__Firmicutes	c__Clostridia	o__Clostridiales	f__Lachnospiraceae	g__unclassified_f__Lachnospiraceae	s__unclassified_f__Lachnospiraceae	0.928762	0.66428	2.27331	1.33471	0.473607	0.353053	0.49944	0.223887	0.688883	1.87721	2.38526	0.353053	0.688883	0.973047	0.327219	0.998881	0.387497	0.921381	1.23138	4.26246	0.490829	2.2647	1.83415	1.96332	3.86636	1.73082	0.490829	2.00637	1.36054	0.559718	0.800827	2.39387
OTU440	k__norank_d__Bacteria	p__Bacteroidetes	c__Bacteroidia	o__Bacteroidales	f__p-2534-18B5_gut_group	g__norank_f__p-2534-18B5_gut_group	s__uncultured_bacterium_g__norank_f__p-2534-18B5_gut_group	1.60288	2.88593	0.189443	0.389957	0.16361	2.39387	0.585551	1.66193	4.73607	0.964436	0.714716	3.42719	0.0774994	0.654439	4.71885	3.79747	4.53802	2.98803	0.137777	0.275553	0.129166	0.266942	0.258331	0.198054	0.0602773	0.301386	0.439163	0.301386	0.198054	0.533884	0.731938	0.223887
OTU1350	k__norank_d__Bacteria	p__Firmicutes	c__Bacilli	o__Lactobacillales	f__Lactobacillaceae	g__Lactobacillus	s__Lactobacillus_johnsonii	0.266942	0.403489	1.50693	2.61407	0.551107	0.16361	0.542495	0.0774994	0.0258331	0.198054	0.309997	0.542495	0.439163	0.00861104	0.41333	0.327219	0.818049	0.275553	0.611384	0.57694	4.0558	2.23026	2.23026	0.697494	0.146388	0.387497	4.38302	3.38414	0.516662	5.3819	4.17635	0.0688883
OTU1821	k__norank_d__Bacteria	p__Firmicutes	c__Clostridia	o__Clostridiales	f__Ruminococcaceae	g__Ruminococcaceae_NK4A214_group	s__uncultured_rumen_bacterium_g__Ruminococcaceae_NK4A214_group	1.17233	1.15634	1.22523	1.2363	1.50693	1.68776	1.28304	1.39499	1.37777	0.464996	0.490829	2.06665	0.99027	0.792216	0.938603	0.490829	1.68776	1.12805	1.8686	0.843882	0.66305	0.981658	1.11944	1.15388	1.94609	1.98915	2.16998	0.41333	0.714716	0.766383	1.20555	1.39499
OTU693	k__norank_d__Bacteria	p__Firmicutes	c__Clostridia	o__Clostridiales	f__Family_XIII	g__Family_XIII_AD3011_group	s__unclassified_g__Family_XIII_AD3011_group	0.634757	1.47372	1.70253	0.824199	0.430552	0.774994	0.671661	0.818049	0.723327	0.482218	0.542495	1.39499	1.67915	1.03332	0.344442	1.96332	1.60165	2.29915	1.36054	1.89443	0.818049	2.6522	2.66081	1.04194	1.48971	0.809438	0.895548	0.680272	1.61888	0.645828	0.706105	0.41333
OTU943	k__norank_d__Bacteria	p__Firmicutes	c__Clostridia	o__Clostridiales	f__Christensenellaceae	g__Christensenellaceae_R-7_group	s__unclassified_g__Christensenellaceae_R-7_group	0.723327	0.980428	0.854953	1.5463	0.266942	0.456385	1.2486	1.46388	0.688883	0.430552	0.508051	1.51554	0.809438	0.800827	0.91277	0.947214	0.938603	0.938603	1.07638	0.697494	1.1711	0.671661	0.645828	1.15388	0.568329	1.22277	1.47249	2.05804	1.52415	1.95471	2.22165	0.370275
OTU567	k__norank_d__Bacteria	p__Firmicutes	c__Clostridia	o__Clostridiales	f__Lachnospiraceae	g__unclassified_f__Lachnospiraceae	s__unclassified_f__Lachnospiraceae	0.404719	0.574479	1.94609	0.888167	0.766383	0.654439	0	0.00861104	0.0430552	0.542495	0.818049	0.456385	0.525273	1.11944	0.275553	0.559718	0.456385	0.628606	2.87609	1.87721	0.447774	1.08499	1.12805	2.38526	3.8233	0.852493	0.508051	0.120555	0.74916	0.154999	0.370275	3.46164
OTU1624	k__norank_d__Bacteria	p__Spirochaetes	c__Spirochaetia	o__Spirochaetales	f__Spirochaetaceae	g__Treponema_2	s__uncultured_bacterium_g__Treponema_2	2.22657	0.808208	0.373965	0.404719	1.22277	1.92887	6.64772	0.516662	1.20555	2.22165	1.84276	0.973047	0.370275	0.266942	1.95471	0.189443	0.981658	0.921381	0.559718	0.542495	0.353053	0.41333	0.318608	0.137777	0.292775	0.516662	0.129166	0.731938	0.129166	0.223887	0.172221	0.929992
OTU384	k__norank_d__Bacteria	p__Bacteroidetes	c__Bacteroidia	o__Bacteroidales	f__Muribaculaceae	g__norank_f__Muribaculaceae	s__uncultured_Porphyromonadaceae_bacterium_g__norank_f__Muribaculaceae	0.776224	1.02717	1.09237	0.832811	0.0172221	0.0774994	1.93748	2.08387	0.947214	0.172221	0.198054	0.723327	0.654439	0.241109	2.51442	2.42831	0.559718	0.0688883	0	0.0516662	3.37553	1.36054	1.37777	1.22277	0.258331	1.59304	1.00749	1.11944	0.938603	0.404719	0.766383	0
OTU1638	k__norank_d__Bacteria	p__Firmicutes	c__Clostridia	o__Clostridiales	f__Christensenellaceae	g__Christensenellaceae_R-7_group	s__uncultured_spirochete_g__Christensenellaceae_R-7_group	0.433012	0.125475	1.4159	1.48233	0.611384	0.559718	0.585551	0.482218	0.24972	0.232498	0.309997	0.0947214	0.223887	0.120555	0.0861104	0.0516662	0.129166	0.172221	2.60914	1.54999	0.973047	1.33471	1.67915	0.473607	1.29166	1.39499	1.47249	0.619995	1.03332	1.50693	1.30027	3.04831
OTU488	k__norank_d__Bacteria	p__Firmicutes	c__Clostridia	o__Clostridiales	f__Ruminococcaceae	g__unclassified_f__Ruminococcaceae	s__unclassified_f__Ruminococcaceae	0.74916	0.469917	0.989039	1.10098	0.740549	0.774994	1.0936	1.34332	0.172221	0.551107	0.568329	0.275553	0.835271	0.41333	0.91277	0.327219	0.223887	0.301386	0.439163	0.886937	1.29166	0.929992	1.06777	1.4036	0.904159	1.80832	1.30888	2.29915	0.680272	0.327219	0.525273	0.757771
OTU803	k__norank_d__Bacteria	p__Bacteroidetes	c__Bacteroidia	o__Bacteroidales	f__Muribaculaceae	g__norank_f__Muribaculaceae	s__uncultured_bacterium_g__norank_f__Muribaculaceae	1.17725	1.35931	0.227577	0.440393	1.46388	1.88582	0.921381	2.11832	0.818049	0.585551	0.447774	2.48859	0.973047	0.895548	0.981658	0.611384	2.14415	1.42082	0.387497	0.137777	0.0602773	0.482218	0.275553	0.0688883	0.180832	0.292775	0.929992	0.172221	0.456385	0.301386	0.490829	0.439163
OTU91	k__norank_d__Bacteria	p__Firmicutes	c__Clostridia	o__Clostridiales	f__Ruminococcaceae	g__[Eubacterium]_coprostanoligenes_group	s__unclassified_g__[Eubacterium]_coprostanoligenes_group	0.455155	0	1.48356	1.01487	0.490829	0.387497	0.189443	1.30888	0.206665	0.327219	0.275553	0	0	0	0	0	0	0	1.44665	1.89443	1.13666	1.62749	1.74804	0.99027	1.54138	0.818049	0.82666	2.15276	0.0172221	0.964436	0.964436	1.36054
OTU1632	k__norank_d__Bacteria	p__Bacteroidetes	c__Bacteroidia	o__Bacteroidales	f__Rikenellaceae	g__Rikenellaceae_RC9_gut_group	s__uncultured_bacterium_g__Rikenellaceae_RC9_gut_group	0.41702	1.75788	0.464996	0.205435	0.740549	1.12805	0.137777	0.16361	0.439163	0.180832	0.129166	1.94609	2.60053	1.57582	0.766383	1.51554	2.54026	1.36054	0.370275	0.508051	0.266942	0.189443	0.16361	0.74916	1.00749	0.533884	0.215276	0.0516662	0.241109	0	0.00861104	0.387497
OTU364	k__norank_d__Bacteria	p__Firmicutes	c__Clostridia	o__Clostridiales	f__Ruminococcaceae	g__Ruminococcaceae_UCG-005	s__unclassified_g__Ruminococcaceae_UCG-005	0.517893	0.479758	0.730708	1.06531	0.490829	0.886937	0.387497	0.886937	0.206665	0.430552	0.335831	0.387497	1.64471	0.301386	0.223887	0.180832	0.335831	0.284164	1.45527	0.41333	0.680272	0.886937	0.723327	0.559718	0.396108	0.938603	1.30888	0.57694	1.42082	0.542495	0.809438	1.85998
OTU475	k__norank_d__Bacteria	p__Firmicutes	c__Clostridia	o__Clostridiales	f__Ruminococcaceae	g__Ruminococcaceae_UCG-005	s__unclassified_g__Ruminococcaceae_UCG-005	0.464996	0.858644	0.794676	0.538805	0.275553	0.266942	0.241109	1.08499	0.430552	0.292775	0.66305	0.895548	0.766383	0.688883	0.973047	1.39499	0.74916	0.542495	0.559718	0.482218	1.82554	0.783605	0.869715	0.654439	0.387497	1.27443	0.533884	0.396108	0.809438	0.241109	0.309997	0.206665
OTU528	k__norank_d__Bacteria	p__Firmicutes	c__Clostridia	o__Clostridiales	f__Lachnospiraceae	g__Lachnospiraceae_AC2044_group	s__uncultured_bacterium_g__Lachnospiraceae_AC2044_group	0.600312	0.964436	0.643368	0.371505	0.241109	0.938603	0.559718	0.800827	0.792216	0.344442	0.525273	1.26582	0.964436	0.585551	0.964436	1.0936	1.0161	0.861104	1.0161	0.490829	0.404719	0.490829	0.370275	0.886937	0.843882	0.16361	0.198054	0.852493	0.327219	0.447774	0.464996	0.146388
OTU1007	k__norank_d__Bacteria	p__Firmicutes	c__Bacilli	o__Lactobacillales	f__Lactobacillaceae	g__Lactobacillus	s__unclassified_g__Lactobacillus	0.343211	0.783605	0.488369	0.943524	0.473607	0.120555	0.24972	0.172221	0.0516662	0.525273	0.809438	1.00749	1.11944	0.0172221	0.430552	1.43804	1.02471	0.447774	0.292775	0.421941	0.0258331	0.947214	1.05916	0.439163	0.232498	0.223887	3.81469	0.198054	0.24972	0.766383	0.688883	0.66305
OTU332	k__norank_d__Bacteria	p__Bacteroidetes	c__Bacteroidia	o__Bacteroidales	f__Prevotellaceae	g__Prevotellaceae_NK3B31_group	s__uncultured_bacterium_g__Prevotellaceae_NK3B31_group	0.981658	0.802057	0.110713	0.631066	1.0161	1.25721	0.723327	0.869715	1.65332	0.731938	0.619995	0.585551	0.895548	0.731938	0.800827	1.30027	0.869715	0.430552	0.0516662	0.146388	0.146388	0.0947214	0.0516662	0.0861104	0.198054	0.947214	0.861104	0.464996	0.654439	0.49944	0.568329	0.421941
OTU262	k__norank_d__Bacteria	p__Firmicutes	c__Clostridia	o__Clostridiales	f__Ruminococcaceae	g__Candidatus_Soleaferrea	s__uncultured_bacterium_g__Candidatus_Soleaferrea	0.58309	0.41579	1.01241	0.501901	0.542495	1.48971	0.361664	0.619995	0.206665	0.318608	0.542495	0.533884	0.241109	0.525273	0.439163	0.41333	0.482218	0.275553	0.861104	1.34332	0.508051	0.731938	0.611384	1.76526	1.26582	0.292775	1.06777	0.120555	0.740549	0.396108	0.232498	0.66305
OTU816	k__norank_d__Bacteria	p__Firmicutes	c__Negativicutes	o__Selenomonadales	f__Acidaminococcaceae	g__Phascolarctobacterium	s__unclassified_g__Phascolarctobacterium	0.756541	1.56967	0.0615074	0.057817	0.508051	0.585551	0.929992	1.23999	1.11082	0.318608	0.602773	1.29166	1.35193	2.02359	1.31749	2.22165	1.56721	1.21416	0.0344442	0.0774994	0.0344442	0.0947214	0.111944	0.0688883	0.00861104	0.0516662	0.0602773	0.0947214	0.0172221	0.0688883	0.0602773	0.0516662
OTU35	k__norank_d__Bacteria	p__Planctomycetes	c__Planctomycetacia	o__Pirellulales	f__Pirellulaceae	g__p-1088-a5_gut_group	s__uncultured_bacterium_g__p-1088-a5_gut_group	0.677812	0.473607	0.452695	0.82789	0.370275	1.25721	0.266942	0.344442	1.53277	0.671661	0.301386	0.706105	0.344442	0.447774	0.327219	0.24972	0.895548	0.344442	0.189443	0.0861104	0.353053	1.23999	0.91277	0.0861104	0.301386	0.275553	1.11082	2.04943	1.7136	0.154999	0.241109	0.24972
OTU1808	k__norank_d__Bacteria	p__Firmicutes	c__Clostridia	o__Clostridiales	f__Christensenellaceae	g__Christensenellaceae_R-7_group	s__uncultured_bacterium_g__Christensenellaceae_R-7_group	0.211586	0.207895	0.589241	1.33471	0.223887	0.482218	0.137777	0.292775	0.180832	0.0516662	0.111944	0.0861104	0.129166	0.266942	0.378886	0.0688883	0.129166	0.396108	0.241109	0.146388	0.404719	0.792216	1.23999	0.645828	0.654439	1.41221	0.421941	0.66305	5.58856	0.335831	0.370275	0.551107
OTU1630	k__norank_d__Bacteria	p__Firmicutes	c__Clostridia	o__Clostridiales	f__Christensenellaceae	g__Christensenellaceae_R-7_group	s__uncultured_bacterium_g__Christensenellaceae_R-7_group	0.0516662	0.759002	0.287855	1.20678	0.0516662	0.16361	0.0258331	0.0602773	0.0258331	0.0258331	0.00861104	1.45527	0.0602773	1.46388	0.103332	0.266942	1.2486	0.714716	0.783605	0.215276	0.378886	0.232498	0.241109	0.120555	0.0430552	0.654439	4.27108	0.533884	0.964436	0.706105	0.697494	0.619995
OTU992	k__norank_d__Bacteria	p__Firmicutes	c__Clostridia	o__Clostridiales	f__Ruminococcaceae	g__norank_f__Ruminococcaceae	s__gut_metagenome_g__norank_f__Ruminococcaceae	0.975508	0.735629	0.3346	0.113174	1.41221	1.15388	1.21416	1.67915	1.02471	0.180832	0.16361	0.275553	2.08387	0.430552	0.404719	0.861104	0.275553	0.818049	0.637217	0.16361	0.00861104	0.387497	0.508051	0.456385	0.180832	0.154999	0.189443	0.206665	0	0.0861104	0.103332	0.0516662
OTU102	k__norank_d__Bacteria	p__Bacteroidetes	c__Bacteroidia	o__Bacteroidales	f__Tannerellaceae	g__Parabacteroides	s__Porphyromonadaceae_bacterium_DJF_B175	1.73697	0.0615074	0.255871	0.0369045	0.852493	2.73831	1.16249	1.1711	0.878326	3.0397	2.31637	0.180832	0.0344442	0.0688883	0.0258331	0.0258331	0.0861104	0.00861104	0.637217	0.0947214	0.0516662	0.292775	0.206665	0.0344442	0.473607	0.00861104	0.0430552	0.00861104	0.0172221	0.0516662	0.120555	0.00861104
OTU382	k__norank_d__Bacteria	p__Bacteroidetes	c__Bacteroidia	o__Bacteroidales	f__p-251-o5	g__norank_f__p-251-o5	s__uncultured_bacterium_g__norank_f__p-251-o5	0.0984119	1.23138	0.364124	0.355513	0.0344442	0.223887	0.00861104	0.0516662	0.292775	0.0516662	0.0258331	0.861104	1.07638	2.99664	0.766383	1.48971	0.921381	0.508051	0.439163	0.154999	0.981658	0.206665	0.120555	0.223887	0.421941	0.843882	0.223887	0.0602773	0.551107	0.215276	0.525273	0.0688883
OTU325	k__norank_d__Bacteria	p__Bacteroidetes	c__Bacteroidia	o__Bacteroidales	f__F082	g__norank_f__F082	s__uncultured_bacterium_g__norank_f__F082	0.91277	0.798366	0.177141	0.151308	0.490829	0.929992	0.508051	0.585551	2.02359	1.04194	0.809438	0.482218	0.714716	1.14527	1.36916	0.146388	0.318608	1.41221	0.137777	0.327219	0.146388	0.146388	0.189443	0.129166	0.16361	0.172221	0.0688883	0.0602773	0.266942	0.137777	0.275553	0.0774994
OTU191	k__norank_d__Bacteria	p__Bacteroidetes	c__Bacteroidia	o__Bacteroidales	f__Prevotellaceae	g__Prevotellaceae_NK3B31_group	s__uncultured_Prevotella_sp._g__Prevotellaceae_NK3B31_group	0.805747	0.984119	0.0774994	0.115634	0.180832	1.89443	1.95471	0.473607	0.697494	0.223887	0.215276	1.48971	1.28304	0.396108	0.404719	1.18832	1.56721	0.559718	0	0.0602773	0.00861104	0.0516662	0.111944	0.111944	0.198054	0.154999	0.00861104	0.0258331	0.0688883	0.215276	0.309997	0.0258331
OTU1798	k__norank_d__Bacteria	p__Bacteroidetes	c__Bacteroidia	o__Bacteroidales	f__Rikenellaceae	g__Rikenellaceae_RC9_gut_group	s__uncultured_bacterium_g__Rikenellaceae_RC9_gut_group	0.74301	0.477298	0.680272	0.0233728	0.508051	0.41333	0.129166	0.0602773	0.327219	1.85998	1.90304	0.886937	0.516662	0.198054	0.353053	0.146388	0.869715	0.370275	1.11082	0.0516662	0.180832	0.146388	0.172221	0.482218	2.61776	0.0516662	0.00861104	0	0.0516662	0	0	0.0516662
OTU407	k__norank_d__Bacteria	p__Firmicutes	c__Clostridia	o__Clostridiales	f__Ruminococcaceae	g__Ruminococcaceae_UCG-005	s__unclassified_g__Ruminococcaceae_UCG-005	0.174681	0.180832	0.461306	1.03825	0.241109	0.370275	0.120555	0.309997	0.0861104	0.0602773	0.0344442	0.16361	0.516662	0.172221	0.0602773	0.16361	0.103332	0.0861104	0.129166	0.232498	0.998881	0.473607	0.396108	0.57694	0.421941	0.809438	0.835271	0.91277	0.947214	1.27443	1.29166	1.19693
OTU1810	k__norank_d__Bacteria	p__Firmicutes	c__Clostridia	o__Clostridiales	f__Ruminococcaceae	g__Ruminococcus_1	s__Ruminococcus_champanellensis	0.0282934	0.0725788	1.51062	0.242339	0.0172221	0.0172221	0.0516662	0.0258331	0.0344442	0.0172221	0.0344442	0.0947214	0	0.0516662	0.0774994	0.215276	0.0688883	0	2.60914	6.54439	0.00861104	0.0430552	0.0430552	1.08499	0.241109	0.0344442	0.714716	0.0602773	0	0	0.00861104	0.878326
OTU275	k__norank_d__Bacteria	p__Bacteroidetes	c__Bacteroidia	o__Bacteroidales	f__unclassified_o__Bacteroidales	g__unclassified_o__Bacteroidales	s__unclassified_o__Bacteroidales	0.699954	0.858644	0.278014	0	2.63498	0.611384	0.0861104	0.16361	0.740549	0.447774	0.215276	0.594162	0.482218	2.30776	0.00861104	1.42082	1.16249	0.0344442	0.0430552	0.688883	0.189443	0	0	0	1.02471	0	0	0	0	0	0	0
OTU758	k__norank_d__Bacteria	p__Firmicutes	c__Clostridia	o__Clostridiales	f__Ruminococcaceae	g__Ruminococcaceae_UCG-005	s__unclassified_g__Ruminococcaceae_UCG-005	0.214046	0.382576	0.450234	0.691343	0.129166	0.241109	0.206665	0.370275	0.327219	0.103332	0.120555	0.473607	0.327219	0.215276	0.594162	0.594162	0.284164	0.189443	0.447774	0.482218	0.792216	0.361664	0.473607	0.361664	0.232498	0.645828	0.680272	0.706105	0.559718	0.998881	1.00749	0.241109
OTU767	k__norank_d__Bacteria	p__Spirochaetes	c__Spirochaetia	o__Spirochaetales	f__Spirochaetaceae	g__Treponema_2	s__unclassified_g__Treponema_2	0.885707	0.557257	0.189443	0.104563	0.611384	0.508051	0.353053	0.318608	0.602773	2.09248	1.7136	0.41333	0.464996	0.843882	0.275553	0.57694	0.619995	0.706105	0.146388	0.146388	0.0602773	0.266942	0.292775	0.111944	0.301386	0.111944	0.0172221	0.00861104	0.0258331	0.0688883	0.137777	0.361664
OTU413	k__norank_d__Bacteria	p__Spirochaetes	c__Spirochaetia	o__Spirochaetales	f__Spirochaetaceae	g__Treponema_2	s__uncultured_bacterium_g__Treponema_2	0.837731	0.572019	0.153769	0.157459	0.180832	0.387497	3.22914	0.180832	1.27443	0.275553	0.335831	0.464996	0.232498	1.12805	0.594162	0.861104	0.387497	0.335831	0.103332	0.0430552	0.516662	0.0258331	0.0172221	0.344442	0.0258331	0.309997	0.0861104	0.120555	0.146388	0.0602773	0.0430552	0.335831
OTU336	k__norank_d__Bacteria	p__Bacteroidetes	c__Bacteroidia	o__Bacteroidales	f__Bacteroidaceae	g__Bacteroides	s__Bacteroides_sp._Marseille-P3166	1.38023	0.278014	0.0159919	0.00861104	2.20443	1.12805	0.757771	1.67054	0.783605	2.17859	0.938603	0.284164	0.111944	0.0947214	0.335831	0.0172221	0.0947214	1.00749	0.0344442	0	0	0	0	0.00861104	0.0688883	0.00861104	0	0.0516662	0	0	0	0
OTU743	k__norank_d__Bacteria	p__Spirochaetes	c__Spirochaetia	o__Spirochaetales	f__Spirochaetaceae	g__Treponema_2	s__uncultured_bacterium_g__Treponema_2	0.433012	0.754081	0.0307537	0.463766	0.309997	0.111944	0.852493	0.654439	0.688883	0.103332	0.309997	0.74916	0.318608	0.637217	2.77275	0.154999	0.57694	0.0688883	0.0602773	0	0.0516662	0.0172221	0.0172221	0.0430552	0.0258331	0.103332	1.02471	0.223887	0.82666	0.490829	0.439163	0.137777
OTU1809	k__norank_d__Bacteria	p__Firmicutes	c__Clostridia	o__Clostridiales	f__Christensenellaceae	g__Christensenellaceae_R-7_group	s__uncultured_spirochete_g__Christensenellaceae_R-7_group	0.296466	0.570789	0.485909	0.309997	0.542495	0.318608	0.387497	0.378886	0.16361	0.0947214	0.189443	0.335831	0.82666	0.671661	0.0947214	0.24972	0.353053	1.46388	0.800827	0.41333	0.688883	0.387497	0.473607	0.198054	0.439163	0.869715	0.180832	0.439163	0.258331	0.0774994	0.172221	0.172221
OTU333	k__norank_d__Bacteria	p__Bacteroidetes	c__Bacteroidia	o__Bacteroidales	f__Rikenellaceae	g__Rikenellaceae_RC9_gut_group	s__wallaby_gut_metagenome_g__Rikenellaceae_RC9_gut_group	0.424401	1.069	0.0504361	0.0651979	0.180832	0.41333	0.344442	0.16361	0.585551	0.740549	0.542495	0.688883	0.869715	1.68776	0.843882	1.12805	0.688883	1.57582	0.00861104	0	0.0516662	0.0344442	0.00861104	0.137777	0.111944	0.0688883	0.0172221	0.0172221	0.00861104	0.111944	0.0947214	0.137777
OTU486	k__norank_d__Bacteria	p__Firmicutes	c__Clostridia	o__Clostridiales	f__Christensenellaceae	g__Christensenellaceae_R-7_group	s__unclassified_g__Christensenellaceae_R-7_group	0.752851	0.227577	0.49821	0.126705	0.654439	0.602773	0.619995	0.275553	0.111944	1.2486	1.75665	0.0516662	0.266942	0.111944	0.129166	0.0516662	0.0774994	0.904159	0.206665	1.57582	0.0258331	0.0516662	0.0258331	0.66305	0.938603	0.0172221	0.516662	0.232498	0.0258331	0.00861104	0	0.0861104
OTU731	k__norank_d__Bacteria	p__Bacteroidetes	c__Bacteroidia	o__Bacteroidales	f__Muribaculaceae	g__norank_f__Muribaculaceae	s__unclassified_g__norank_f__Muribaculaceae	0.116864	0.33091	0.477298	0.631066	0.0861104	0.0430552	0.0344442	0.309997	0.335831	0	0.00861104	0.559718	0.206665	0.0172221	0.223887	0.533884	0.421941	0.353053	0	0.24972	2.00637	0.49944	0.387497	0.154999	0.0430552	0.309997	0.189443	0.0774994	1.18832	1.15388	1.49832	0
OTU552	k__norank_d__Bacteria	p__Firmicutes	c__Clostridia	o__Clostridiales	f__Ruminococcaceae	g__Ruminococcus_1	s__Ruminococcus_sp._HUN007	0.125475	0.185752	0.82789	0.366584	0.0344442	0.129166	0.0172221	0.00861104	0.594162	0.0172221	0.0774994	0.129166	0.0172221	0.206665	0.456385	0.232498	0.0344442	0.223887	0.206665	2.56609	0.387497	0.792216	0.740549	0.327219	0.774994	0.585551	0.206665	0.0258331	0.766383	0.00861104	0.0774994	0.895548
OTU1117	k__norank_d__Bacteria	p__Firmicutes	c__Clostridia	o__Clostridiales	f__Clostridiaceae_1	g__Clostridium_sensu_stricto_1	s__unclassified_g__Clostridium_sensu_stricto_1	0.222657	0.362894	0.451464	0.435473	0.129166	0.275553	0.335831	0.41333	0.206665	0.0602773	0.137777	0.594162	0.180832	0.387497	0.111944	0.301386	0.611384	0.353053	0.223887	0.82666	0.706105	0.490829	0.559718	0.0861104	0.266942	0.146388	0.206665	0.740549	0.120555	0.921381	0.41333	0.49944
OTU1633	k__norank_d__Bacteria	p__Bacteroidetes	c__Bacteroidia	o__Bacteroidales	f__Rikenellaceae	g__Rikenellaceae_RC9_gut_group	s__uncultured_bacterium_g__Rikenellaceae_RC9_gut_group	0.735629	0.585551	0.0565868	0.0750391	0.137777	0.361664	1.57582	0.387497	2.03221	0.284164	0.370275	0.904159	0.654439	0.327219	0.344442	0.387497	0.973047	0.508051	0.0688883	0.0258331	0.0947214	0.0258331	0.0516662	0.0516662	0.0774994	0.0172221	0.111944	0.0430552	0.0344442	0.137777	0.129166	0.0516662
OTU370	k__norank_d__Bacteria	p__Firmicutes	c__Clostridia	o__Clostridiales	f__Ruminococcaceae	g__Ruminococcaceae_UCG-014	s__gut_metagenome_g__Ruminococcaceae_UCG-014	0.91277	0.233728	0.16853	0.126705	0.284164	1.36916	0.430552	2.17859	0.757771	0.542495	0.82666	0	0.327219	0	0.353053	0.680272	0	0.275553	0.232498	0.232498	0.378886	0.00861104	0	0.301386	0.0258331	0.447774	0.421941	0.00861104	0	0	0	0.00861104
OTU545	k__norank_d__Bacteria	p__Firmicutes	c__Clostridia	o__Clostridiales	f__Christensenellaceae	g__Christensenellaceae_R-7_group	s__unclassified_g__Christensenellaceae_R-7_group	0.182062	0.210355	0.441623	0.606463	0.0344442	0.284164	0.223887	0.258331	0.258331	0.146388	0.0688883	0.198054	0.241109	0.370275	0.0947214	0.223887	0.180832	0.16361	0.0688883	0.421941	0.706105	0.456385	0.41333	0.370275	0.654439	0.232498	0.430552	0.516662	0.57694	1.19693	0.938603	0.353053
OTU757	k__norank_d__Bacteria	p__Firmicutes	c__Clostridia	o__Clostridiales	f__Lachnospiraceae	g__unclassified_f__Lachnospiraceae	s__unclassified_f__Lachnospiraceae	0.2448	0.24849	0.647058	0.24726	0.146388	0.0861104	0.275553	0.120555	0.206665	0.327219	0.551107	0.172221	0.258331	0.378886	0.111944	0.430552	0.146388	0.241109	0.318608	0.955825	0.189443	0.637217	0.542495	0.559718	1.3261	0.387497	0.0688883	0.361664	0.335831	0.146388	0.223887	0.206665
OTU321	k__norank_d__Bacteria	p__Bacteroidetes	c__Bacteroidia	o__Bacteroidales	f__Rikenellaceae	g__Rikenellaceae_RC9_gut_group	s__metagenome_g__Rikenellaceae_RC9_gut_group	1.23384	0.0430552	0.0590471	0.0196824	0.490829	1.05055	0.602773	0.654439	0.706105	2.89331	2.23887	0	0.0258331	0	0.129166	0.0774994	0	0.0688883	0.00861104	0	0.0344442	0.0172221	0	0.309997	0.0430552	0.0430552	0.00861104	0.0258331	0.0516662	0	0	0.00861104
OTU1701	k__norank_d__Bacteria	p__Firmicutes	c__Clostridia	o__Clostridiales	f__Christensenellaceae	g__Christensenellaceae_R-7_group	s__uncultured_spirochete_g__Christensenellaceae_R-7_group	0.210355	0.119324	0.773763	0.24972	0.447774	0.232498	0.0602773	0.198054	0.241109	0.129166	0.16361	0.0688883	0.223887	0.137777	0.189443	0.0430552	0.0430552	0.129166	1.34332	0.809438	0.783605	0.404719	0.301386	0.49944	1.27443	0.835271	0.430552	0.0516662	0.0774994	0.00861104	0.0172221	0.327219
OTU392	k__norank_d__Bacteria	p__Bacteroidetes	c__Bacteroidia	o__Bacteroidales	f__Prevotellaceae	g__Prevotellaceae_UCG-001	s__uncultured_bacterium_g__Prevotellaceae_UCG-001	0.16976	1.06654	0.0639677	0.0479758	0.180832	0.0602773	0.111944	0.0688883	0.619995	0.0947214	0.0516662	0.757771	0.895548	0.869715	0.439163	1.25721	1.35193	1.89443	0.0688883	0.129166	0.00861104	0.0861104	0.0774994	0.0774994	0	0.0344442	0.0688883	0.00861104	0	0	0.0258331	0.198054
OTU159	k__norank_d__Bacteria	p__Bacteroidetes	c__Bacteroidia	o__Bacteroidales	f__Prevotellaceae	g__Prevotella_1	s__bacterium_mpn-isolate_group_2	0.648288	0.505591	0.0861104	0.0934913	0.275553	0.223887	1.00749	1.14527	1.30027	0.430552	0.154999	0.378886	0.241109	0.284164	1.67054	0.370275	0.447774	0.146388	0.00861104	0	0.172221	0.111944	0.0774994	0.154999	0.0774994	0.154999	0.0516662	0.292775	0.0774994	0.0258331	0.0344442	0.0172221
OTU209	k__norank_d__Bacteria	p__Bacteroidetes	c__Bacteroidia	o__Bacteroidales	f__Prevotellaceae	g__Prevotellaceae_NK3B31_group	s__uncultured_bacterium_g__Prevotellaceae_NK3B31_group	0.490829	0.430552	0.188213	0.180832	0.154999	0.284164	0.611384	0.792216	0.456385	0.41333	0.723327	0.594162	0.318608	0.129166	0.843882	0.335831	0.585551	0.206665	0	0.421941	0.0688883	0.111944	0.0430552	0.542495	0.129166	0.318608	0.00861104	0.0430552	0.447774	0.172221	0.223887	0.0516662
OTU1625	k__norank_d__Bacteria	p__Firmicutes	c__Erysipelotrichia	o__Erysipelotrichales	f__Erysipelotrichaceae	g__Turicibacter	s__unclassified_g__Turicibacter	0.0676582	0.237419	0.372735	0.611384	0.0688883	0.111944	0.0774994	0.111944	0.0774994	0.00861104	0.0172221	0.516662	0.120555	0.146388	0.0258331	0.137777	0.516662	0.198054	0.516662	0.120555	1.07638	0.370275	0.318608	0.0602773	0.146388	0.464996	0.0602773	0.947214	0.404719	1.11082	0.645828	0.645828
OTU219	k__norank_d__Bacteria	p__Bacteroidetes	c__Bacteroidia	o__Bacteroidales	f__Rikenellaceae	g__Rikenellaceae_RC9_gut_group	s__uncultured_Bacteroidales_bacterium_g__Rikenellaceae_RC9_gut_group	0.462536	0.631066	0.0455155	0.103332	0.223887	0.981658	0.258331	0.223887	1.30027	0.146388	0.103332	0.559718	0.619995	0.353053	0.284164	1.25721	0.91277	0.430552	0.00861104	0.0430552	0	0.111944	0.120555	0.0258331	0.00861104	0.0258331	0.120555	0.0947214	0.0172221	0.172221	0.284164	0.00861104
OTU734	k__norank_d__Bacteria	p__Bacteroidetes	c__Bacteroidia	o__Bacteroidales	f__Muribaculaceae	g__norank_f__Muribaculaceae	s__uncultured_bacterium_g__norank_f__Muribaculaceae	0.590471	0.540035	0.0135316	0.0627376	0.111944	0.680272	0.628606	0.869715	0.800827	0.508051	0.533884	0.869715	0.447774	0.49944	0.378886	0.533884	0.688883	0.361664	0.00861104	0	0.00861104	0.0430552	0.0172221	0	0.0172221	0.0344442	0.0516662	0.120555	0.0430552	0.0861104	0.0861104	0.0172221
OTU281	k__norank_d__Bacteria	p__Firmicutes	c__Clostridia	o__Clostridiales	f__Ruminococcaceae	g__[Eubacterium]_coprostanoligenes_group	s__unclassified_g__[Eubacterium]_coprostanoligenes_group	0.137777	0.135316	0.227577	0.658129	0.0602773	0.146388	0.0774994	0.318608	0.198054	0.0861104	0.0774994	0.0430552	0.421941	0.0430552	0.292775	0.129166	0.0172221	0	0.0947214	0.215276	0.172221	0.223887	0.189443	0.628606	0.0688883	0.353053	1.00749	0.16361	0.938603	0.929992	1.1711	0.0430552
OTU322	k__norank_d__Bacteria	p__Bacteroidetes	c__Bacteroidia	o__Bacteroidales	f__Rikenellaceae	g__Rikenellaceae_RC9_gut_group	s__uncultured_bacterium_g__Rikenellaceae_RC9_gut_group	0.767613	0.281704	0.041825	0.0295236	0.783605	0.731938	0.981658	0.585551	0.680272	0.869715	0.740549	0.309997	0.361664	0.275553	0.180832	0.275553	0.327219	0.241109	0.0947214	0.00861104	0.0688883	0.0172221	0	0.0430552	0.0602773	0.0688883	0	0.0688883	0.0602773	0.00861104	0	0
OTU221	k__norank_d__Bacteria	p__Bacteroidetes	c__Bacteroidia	o__Bacteroidales	f__Prevotellaceae	g__Prevotellaceae_NK3B31_group	s__uncultured_bacterium_g__Prevotellaceae_NK3B31_group	0.335831	0.574479	0.0787295	0.109483	0.258331	0.335831	0.421941	0.103332	0.344442	0.344442	0.542495	0.241109	0.516662	0.292775	1.42943	0.895548	0.353053	0.292775	0.0258331	0.129166	0.0602773	0.0172221	0	0.206665	0.111944	0.232498	0	0.0861104	0.0344442	0.172221	0.16361	0.0774994
OTU546	k__norank_d__Bacteria	p__Firmicutes	c__Clostridia	o__Clostridiales	f__Ruminococcaceae	g__Ruminiclostridium_6	s__unclassified_g__Ruminiclostridium_6	0.33091	0.16361	0.325989	0.253411	0.172221	0.120555	0.66305	0.180832	0.206665	0.430552	0.542495	0.111944	0.206665	0.16361	0.103332	0.327219	0.137777	0.0947214	0.198054	0.103332	0.241109	0.309997	0.335831	0.318608	0.774994	0.154999	0.464996	0.0947214	0.172221	0.180832	0.120555	0.585551
OTU424	k__norank_d__Bacteria	p__Proteobacteria	c__Deltaproteobacteria	o__Desulfovibrionales	f__Desulfovibrionaceae	g__Desulfovibrio	s__gut_metagenome_g__Desulfovibrio	0.528964	0.463766	0.0565868	0.0209125	0.671661	0.490829	0.439163	0.353053	0.421941	1.03332	0.292775	0.516662	0.378886	0.482218	0.430552	0.318608	0.525273	0.594162	0.0602773	0.0258331	0.0172221	0.137777	0.111944	0.0258331	0.0172221	0.00861104	0.00861104	0.0172221	0	0.00861104	0.0861104	0.0172221
OTU249	k__norank_d__Bacteria	p__Spirochaetes	c__Spirochaetia	o__Spirochaetales	f__Spirochaetaceae	g__Treponema_2	s__uncultured_bacterium_g__Treponema_2	0.279244	0.541265	0.129166	0.118094	0.146388	0.284164	0.0602773	0.0172221	0.284164	0.671661	0.490829	0.301386	0.327219	0.66305	0.602773	0.938603	0.361664	0.594162	0	0.0430552	0.525273	0.103332	0.0430552	0.0430552	0.146388	0.0688883	0.0258331	0	0.16361	0.206665	0.361664	0
OTU485	k__norank_d__Bacteria	p__Firmicutes	c__Clostridia	o__Clostridiales	f__Ruminococcaceae	g__Ruminococcaceae_UCG-005	s__unclassified_g__Ruminococcaceae_UCG-005	0.296466	0.195594	0.227577	0.302617	0.223887	0.206665	0.284164	0.818049	0.241109	0.137777	0.16361	0.275553	0.137777	0.154999	0.154999	0.146388	0.198054	0.301386	0.0947214	0.172221	0.103332	0.198054	0.189443	0.585551	0.24972	0.482218	0.473607	0.198054	0.327219	0.120555	0.198054	0.318608
OTU318	k__norank_d__Bacteria	p__Bacteroidetes	c__Bacteroidia	o__Bacteroidales	f__Prevotellaceae	g__Prevotella_1	s__unclassified_g__Prevotella_1	0.447774	0.430552	0.0713486	0.0455155	0.0258331	0.0602773	0.473607	0.809438	0.66305	0.594162	0.508051	0.387497	0.00861104	0.49944	0.57694	0.774994	0.508051	0.258331	0	0.0602773	0.0258331	0.103332	0.0774994	0.189443	0.0430552	0.0602773	0	0.00861104	0.0258331	0.0344442	0.0430552	0.146388
OTU1679	k__norank_d__Bacteria	p__Firmicutes	c__Clostridia	o__Clostridiales	f__Christensenellaceae	g__Christensenellaceae_R-7_group	s__uncultured_bacterium_g__Christensenellaceae_R-7_group	0.201744	0.190673	0.404719	0.189443	0.154999	0.154999	0.189443	0.232498	0.172221	0.266942	0.241109	0.180832	0.129166	0.198054	0.275553	0.120555	0.189443	0.241109	0.800827	0.421941	0.198054	0.292775	0.430552	0.284164	0.404719	0.16361	0.41333	0.146388	0.275553	0.0688883	0.0947214	0.16361
OTU231	k__norank_d__Bacteria	p__Bacteroidetes	c__Bacteroidia	o__Bacteroidales	f__Rikenellaceae	g__dgA-11_gut_group	s__uncultured_Bacteroidales_bacterium_g__dgA-11_gut_group	0.126705	0.41087	0.191903	0.220197	0.172221	0.16361	0.00861104	0.0258331	0.266942	0.120555	0.129166	0.335831	0.843882	0.533884	0.0774994	0.284164	0.301386	0.49944	0.120555	0.215276	0.241109	0.172221	0.172221	0.172221	0.24972	0.301386	0.241109	0.241109	0.215276	0.232498	0.275553	0.0344442
OTU1389	k__norank_d__Bacteria	p__Firmicutes	c__Clostridia	o__Clostridiales	f__Peptostreptococcaceae	g__Terrisporobacter	s__unclassified_g__Terrisporobacter	0.151308	0.148848	0.367814	0.257101	0.0344442	0.154999	0.309997	0.206665	0.111944	0.120555	0.120555	0.241109	0.0344442	0.370275	0.0258331	0.0861104	0.180832	0.103332	0.327219	0.189443	0.731938	0.533884	0.430552	0.146388	0.215276	0.172221	0.0774994	0.482218	0.301386	0.309997	0.24972	0.206665
OTU283	k__norank_d__Bacteria	p__Firmicutes	c__Clostridia	o__Clostridiales	f__Ruminococcaceae	g__Oscillibacter	s__unclassified_g__Oscillibacter	0.157459	0.0836501	0.209125	0.467456	0.129166	0.0861104	0.146388	0.430552	0.137777	0.0688883	0.103332	0.0688883	0.120555	0.120555	0.103332	0.0861104	0.0172221	0.0688883	0.198054	0.241109	0.146388	0.266942	0.309997	0.16361	0.137777	0.439163	0.800827	0.568329	0.482218	0.421941	0.456385	0.103332
OTU792	k__norank_d__Bacteria	p__Firmicutes	c__Clostridia	o__Clostridiales	f__Ruminococcaceae	g__Ruminococcaceae_UCG-005	s__unclassified_g__Ruminococcaceae_UCG-005	0.0787295	0.478528	0.201744	0.154999	0.0430552	0.0516662	0.111944	0.146388	0.154999	0	0.0430552	0.370275	0.533884	0.706105	0.111944	1.13666	0.309997	0.180832	0.0774994	0.129166	0.318608	0.215276	0.172221	0.387497	0.111944	0.129166	0.206665	0.0947214	0.129166	0.241109	0.198054	0.0861104
OTU821	k__norank_d__Bacteria	p__Firmicutes	c__Clostridia	o__Clostridiales	f__Ruminococcaceae	g__Ruminococcaceae_UCG-005	s__unclassified_g__Ruminococcaceae_UCG-005	0.0971817	0.549876	0.091031	0.175911	0.103332	0.275553	0.0774994	0.189443	0.0258331	0	0.00861104	0.533884	0.378886	0.637217	0.223887	0.637217	0.490829	0.947214	0.120555	0.0516662	0.111944	0.0602773	0.146388	0.0947214	0.0516662	0.111944	0.378886	0.0947214	0.24972	0.172221	0.189443	0.0344442
OTU773	k__norank_d__Bacteria	p__Firmicutes	c__Clostridia	o__Clostridiales	f__Christensenellaceae	g__Christensenellaceae_R-7_group	s__uncultured_bacterium_g__Christensenellaceae_R-7_group	0.118094	0.102102	0.391187	0.294005	0.0688883	0.0516662	0.103332	0.258331	0.198054	0.0861104	0.0602773	0.198054	0.0430552	0.0172221	0.111944	0.111944	0.172221	0.0602773	0.0947214	0.223887	1.14527	0.344442	0.344442	0.241109	0.344442	0.137777	0.335831	0.292775	0.551107	0.24972	0.241109	0.24972
OTU915	k__norank_d__Bacteria	p__Bacteroidetes	c__Bacteroidia	o__Bacteroidales	f__Prevotellaceae	g__Prevotella_1	s__uncultured_bacterium_g__Prevotella_1	0.179602	0.607693	0.0184522	0.0701185	0.0258331	0.49944	0.137777	0.206665	0.180832	0.0947214	0.111944	0.723327	0.619995	1.0161	0.396108	0.688883	0.706105	0.103332	0	0.0258331	0.0258331	0.00861104	0.0258331	0.00861104	0.0344442	0.0947214	0.0516662	0.0344442	0.0172221	0.129166	0.16361	0
OTU568	k__norank_d__Bacteria	p__Firmicutes	c__Clostridia	o__Clostridiales	f__Lachnospiraceae	g__unclassified_f__Lachnospiraceae	s__unclassified_f__Lachnospiraceae	0.125475	0.215276	0.325989	0.199284	0	0.0947214	0.0258331	0.0861104	0.387497	0.0947214	0.189443	0.232498	0.198054	0.146388	0.111944	0.508051	0.0602773	0.24972	0.0602773	0.929992	0.0430552	0.120555	0.0258331	0.309997	0.792216	0.309997	0.00861104	0.353053	0.223887	0.198054	0.223887	0.0774994
OTU1713	k__norank_d__Bacteria	p__Firmicutes	c__Clostridia	o__Clostridiales	f__Christensenellaceae	g__Christensenellaceae_R-7_group	s__unclassified_g__Christensenellaceae_R-7_group	0.136546	0.041825	0.273093	0.396108	0.318608	0.0774994	0.232498	0.146388	0.00861104	0.0861104	0.0861104	0	0.0861104	0.0516662	0.137777	0.00861104	0	0.00861104	0.223887	0.0774994	0.275553	0.284164	0.275553	0.456385	0.318608	0.464996	0.370275	1.30027	0.456385	0.00861104	0.0172221	0.154999
OTU317	k__norank_d__Bacteria	p__Bacteroidetes	c__Bacteroidia	o__Bacteroidales	f__Prevotellaceae	g__Prevotellaceae_UCG-004	s__uncultured_bacterium_g__Prevotellaceae_UCG-004	0.478528	0.319839	0.0196824	0.0282934	0.24972	0.533884	0.361664	0.292775	0.439163	0.66305	0.809438	0.206665	0.49944	0.258331	0.189443	0.258331	0.301386	0.525273	0.0258331	0.0344442	0.00861104	0.0258331	0.00861104	0.0344442	0	0.0258331	0.00861104	0.0688883	0.0344442	0.00861104	0.0430552	0.00861104
OTU582	k__norank_d__Bacteria	p__Firmicutes	c__Clostridia	o__Clostridiales	f__Christensenellaceae	g__Christensenellaceae_R-7_group	s__unclassified_g__Christensenellaceae_R-7_group	0.0184522	0.323529	0.131626	0.357973	0.0602773	0.0430552	0	0	0.00861104	0.00861104	0.00861104	0.637217	0.275553	0.172221	0.361664	0.0861104	0.473607	0.258331	0.637217	0.0258331	0.0947214	0.00861104	0	0.00861104	0.146388	0.378886	0.111944	0.602773	0.525273	0.309997	0.189443	0.387497
OTU544	k__norank_d__Bacteria	p__Firmicutes	c__Clostridia	o__Clostridiales	f__Ruminococcaceae	g__Ruminococcaceae_NK4A214_group	s__unclassified_g__Ruminococcaceae_NK4A214_group	0.0319839	0.233728	0.278014	0.271863	0.0344442	0.0947214	0	0	0.0516662	0.0172221	0.0258331	0.198054	0.275553	0.241109	0.292775	0.111944	0.275553	0.241109	0.482218	0.41333	0.0344442	0.292775	0.353053	0.241109	0.129166	0.120555	0.378886	0.843882	0.120555	0.0602773	0.129166	0.24972
OTU523	k__norank_d__Bacteria	p__Firmicutes	c__Clostridia	o__Clostridiales	f__Lachnospiraceae	g__unclassified_f__Lachnospiraceae	s__unclassified_f__Lachnospiraceae	0.0836501	0.141467	0.4121	0.175911	0.284164	0.120555	0	0.00861104	0.146388	0.00861104	0.0172221	0.0516662	0.103332	0.284164	0.473607	0.0344442	0.0344442	0.00861104	0.266942	0	0.154999	0	0.0344442	1.52415	0.904159	0.361664	0.0688883	0.0258331	0.189443	0.0516662	0.103332	0.430552
OTU1802	k__norank_d__Bacteria	p__Actinobacteria	c__Actinobacteria	o__Coriobacteriales	f__Eggerthellaceae	g__norank_f__Eggerthellaceae	s__uncultured_bacterium_g__norank_f__Eggerthellaceae	0.131626	0.24726	0.234958	0.190673	0.0947214	0.180832	0.111944	0.0861104	0.0947214	0.137777	0.215276	0.318608	0.154999	0.396108	0.172221	0.180832	0.387497	0.120555	0.292775	0.0172221	0.490829	0.0688883	0.0516662	0.482218	0.241109	0.137777	0.0430552	0.223887	0.482218	0.16361	0.111944	0.172221
OTU1748	k__norank_d__Bacteria	p__Firmicutes	c__Clostridia	o__Clostridiales	f__Ruminococcaceae	g__Ruminococcaceae_UCG-014	s__unclassified_g__Ruminococcaceae_UCG-014	0.586781	0.16238	0.0221427	0.00123015	0.0344442	0.0344442	0	0.0516662	0.0344442	1.72221	2.23026	0.198054	0.0430552	0.0602773	0.284164	0.120555	0.172221	0.258331	0.0430552	0.0344442	0	0.0172221	0	0.0602773	0	0	0.00861104	0	0	0	0	0
OTU541	k__norank_d__Bacteria	p__Firmicutes	c__Clostridia	o__Clostridiales	f__Christensenellaceae	g__Christensenellaceae_R-7_group	s__uncultured_bacterium_g__Christensenellaceae_R-7_group	0.091031	0.0799597	0.33214	0.264482	0.111944	0.0516662	0.0344442	0.111944	0.0344442	0.180832	0.111944	0.137777	0.137777	0.0344442	0.0516662	0.00861104	0.111944	0.0774994	0.757771	0.189443	0.154999	0.24972	0.421941	0.301386	0.24972	0.611384	0.198054	0.456385	0.318608	0.0516662	0.103332	0.111944
OTU186	k__norank_d__Bacteria	p__Actinobacteria	c__Actinobacteria	o__Coriobacteriales	f__Eggerthellaceae	g__norank_f__Eggerthellaceae	s__uncultured_bacterium_g__norank_f__Eggerthellaceae	0.156229	0.125475	0.276783	0.194363	0.172221	0.154999	0.0688883	0.0688883	0.0430552	0.189443	0.396108	0.16361	0.103332	0.0774994	0.0688883	0.16361	0.198054	0.103332	0.447774	0.0602773	0.439163	0.120555	0.232498	0.456385	0.180832	0.215276	0.172221	0.137777	0.318608	0.16361	0.0774994	0.275553
OTU1649	k__norank_d__Bacteria	p__Firmicutes	c__Clostridia	o__Clostridiales	f__unclassified_o__Clostridiales	g__unclassified_o__Clostridiales	s__unclassified_o__Clostridiales	0.0504361	0.0947214	0.179602	0.405949	0.0430552	0.172221	0.0430552	0.0258331	0.0172221	0.0172221	0.0344442	0.180832	0.103332	0.16361	0.0861104	0.00861104	0.0861104	0.0344442	0.0602773	0.0688883	0.370275	0.111944	0.154999	0.327219	0.16361	0.232498	0.189443	0.180832	0.361664	0.843882	0.861104	0.172221
OTU1675	k__norank_d__Bacteria	p__Firmicutes	c__Clostridia	o__Clostridiales	f__Ruminococcaceae	g__Ruminococcaceae_UCG-014	s__uncultured_bacterium_g__Ruminococcaceae_UCG-014	0.380116	0.156229	0.183292	0.00492059	0.0430552	0.869715	0.0430552	1.42943	0.0688883	0.103332	0.103332	0.180832	0.180832	0.0947214	0.0602773	0.103332	0.327219	0.146388	0.551107	0.688883	0.00861104	0	0	0	0.0344442	0.00861104	0.0258331	0	0	0	0	0
OTU1626	k__norank_d__Bacteria	p__Firmicutes	c__Bacilli	o__Lactobacillales	f__Lactobacillaceae	g__Lactobacillus	s__Lactobacillus_mucosae_LM1	0.152538	0.0381346	0.343211	0.186983	0.120555	0.00861104	0.0688883	0.0688883	0.714716	0.0430552	0.0430552	0.0516662	0.0430552	0	0	0.0258331	0.0688883	0.0774994	1.18832	0.439163	0.215276	0.232498	0.137777	0.0430552	0.146388	0.327219	0.00861104	0.137777	0.241109	0.241109	0.223887	0.129166
OTU319	k__norank_d__Bacteria	p__Bacteroidetes	c__Bacteroidia	o__Bacteroidales	f__Rikenellaceae	g__Rikenellaceae_RC9_gut_group	s__uncultured_bacterium_g__Rikenellaceae_RC9_gut_group	0.381346	0.217736	0.0553567	0.0369045	0.387497	0.628606	0.482218	0.0947214	0.146388	0.542495	0.387497	0.232498	0.24972	0.137777	0.120555	0.284164	0.309997	0.189443	0.0861104	0	0.0516662	0.0344442	0.111944	0.0430552	0.0602773	0.0516662	0.00861104	0.00861104	0.0602773	0	0.0344442	0.0947214
OTU531	k__norank_d__Bacteria	p__Firmicutes	c__Clostridia	o__Clostridiales	f__Lachnospiraceae	g__norank_f__Lachnospiraceae	s__uncultured_Pseudobutyrivibrio_sp._g__norank	0.0861104	0.194363	0.215276	0.191903	0.0774994	0.0344442	0.0258331	0.0688883	0.0430552	0.146388	0.206665	0.266942	0.146388	0.284164	0.0861104	0.180832	0.292775	0.103332	0.301386	0.103332	0.206665	0.00861104	0.00861104	0.473607	0.404719	0.16361	0.0172221	0.0172221	0.516662	0.353053	0.266942	0.00861104
OTU1767	k__norank_d__Bacteria	p__Firmicutes	c__Clostridia	o__Clostridiales	f__Ruminococcaceae	g__Ruminococcaceae_UCG-004	s__uncultured_bacterium_g__Ruminococcaceae_UCG-004	0.190673	0.125475	0.298926	0.0688883	0.0516662	0.16361	0.0947214	0.516662	0.232498	0.0688883	0.206665	0.232498	0.0344442	0.0172221	0.223887	0.111944	0.223887	0.0344442	0.0172221	0.335831	0.697494	0.266942	0.137777	0.335831	0.301386	0.223887	0.0172221	0.0774994	0.0947214	0.0430552	0.0258331	0
OTU1762	k__norank_d__Bacteria	p__Firmicutes	c__Clostridia	o__Clostridiales	f__Ruminococcaceae	g__Ruminococcaceae_UCG-005	s__unclassified_g__Ruminococcaceae_UCG-005	0.0553567	0.24726	0.121785	0.255871	0.00861104	0.0774994	0.00861104	0.16361	0.0774994	0.0172221	0.0344442	0.111944	0.266942	0.301386	0.0774994	0.783605	0.137777	0.0516662	0.103332	0.0688883	0.309997	0.146388	0.0688883	0.129166	0.0258331	0.223887	0.404719	0.103332	0.146388	0.41333	0.439163	0.0602773
OTU282	k__norank_d__Bacteria	p__Firmicutes	c__Erysipelotrichia	o__Erysipelotrichales	f__Erysipelotrichaceae	g__norank_f__Erysipelotrichaceae	s__uncultured_bacterium_g__norank_f__Erysipelotrichaceae	0.0861104	0.145158	0.16976	0.269403	0.154999	0.0688883	0.103332	0.129166	0.0774994	0.0516662	0.0172221	0.24972	0.0258331	0.146388	0.0947214	0.198054	0.172221	0.129166	0.344442	0.137777	0.180832	0.189443	0.232498	0.0602773	0.0430552	0.172221	0.198054	0.146388	0.973047	0.103332	0.0688883	0.223887
OTU951	k__norank_d__Bacteria	p__Spirochaetes	c__Spirochaetia	o__Spirochaetales	f__Spirochaetaceae	g__Treponema_2	s__uncultured_bacterium_g__Treponema_2	0.0504361	0.451464	0.0455155	0.108253	0.0861104	0.0516662	0	0	0.189443	0.00861104	0.0172221	1.04194	0.0344442	0.396108	0	0.232498	1.45527	0	0.146388	0	0.0688883	0	0	0.0774994	0.0258331	0.404719	0.0344442	0	0.172221	0.0688883	0.0602773	0.0172221
OTU1771	k__norank_d__Bacteria	p__Firmicutes	c__Clostridia	o__Clostridiales	f__Christensenellaceae	g__Christensenellaceae_R-7_group	s__uncultured_bacterium_g__Christensenellaceae_R-7_group	0.0885707	0.0725788	0.361664	0.124245	0.0947214	0.0430552	0.0258331	0.206665	0.0688883	0.0516662	0.129166	0.0947214	0.0516662	0.0516662	0.0774994	0.0947214	0.0688883	0.0688883	0.16361	0.0602773	1.2486	0.223887	0.335831	0.146388	0.353053	0.103332	0.0430552	0.146388	0.206665	0.0172221	0.0172221	0.335831
OTU235	k__norank_d__Bacteria	p__Bacteroidetes	c__Bacteroidia	o__Bacteroidales	f__Prevotellaceae	g__Prevotellaceae_NK3B31_group	s__uncultured_bacterium_g__Prevotellaceae_NK3B31_group	0.308767	0.198054	0.0492059	0.0861104	0.129166	0.275553	0.619995	0.111944	0.49944	0.223887	0.301386	0.189443	0.223887	0.0861104	0.266942	0.223887	0.180832	0.215276	0	0.0430552	0.0861104	0.0774994	0.0344442	0.0774994	0.0258331	0.120555	0.0861104	0.16361	0.0516662	0.0344442	0.0774994	0.0688883
OTU337	k__norank_d__Bacteria	p__Bacteroidetes	c__Bacteroidia	o__Bacteroidales	f__Rikenellaceae	g__Rikenellaceae_RC9_gut_group	s__uncultured_bacterium_g__Rikenellaceae_RC9_gut_group	0.345672	0.269403	0.00861104	0.00615074	0.172221	0.387497	0.258331	0.594162	0.464996	0.309997	0.232498	0.361664	0.284164	0.215276	0.275553	0.215276	0.353053	0.180832	0	0.0258331	0	0.0172221	0	0	0.0172221	0	0.00861104	0.0258331	0	0.00861104	0	0
OTU981	k__norank_d__Bacteria	p__Firmicutes	c__Clostridia	o__Clostridiales	f__Ruminococcaceae	g__unclassified_f__Ruminococcaceae	s__unclassified_f__Ruminococcaceae	0.0258331	0.16238	0.238649	0.195594	0.0258331	0.0430552	0.0172221	0.0602773	0.0172221	0	0.0172221	0.206665	0.0774994	0.120555	0.327219	0.0172221	0.266942	0.120555	0.404719	0.301386	0.172221	0.275553	0.327219	0.0947214	0.0947214	0.241109	0.309997	0.103332	0.111944	0.180832	0.275553	0.146388
OTU614	k__norank_d__Bacteria	p__Firmicutes	c__Clostridia	o__Clostridiales	f__Christensenellaceae	g__Christensenellaceae_R-7_group	s__unclassified_g__Christensenellaceae_R-7_group	0.108253	0.0713486	0.278014	0.16238	0.0430552	0.0688883	0.0258331	0.180832	0.146388	0.154999	0.137777	0.103332	0.0344442	0.0688883	0.103332	0.0602773	0.0430552	0.0861104	0.266942	0.361664	0.137777	0.189443	0.361664	0.430552	0.198054	0.129166	0.146388	0.146388	0.353053	0.129166	0.137777	0.0947214
OTU157	k__norank_d__Bacteria	p__Firmicutes	c__Erysipelotrichia	o__Erysipelotrichales	f__Erysipelotrichaceae	g__norank_f__Erysipelotrichaceae	s__uncultured_bacterium_g__norank_f__Erysipelotrichaceae	0.0676582	0.193133	0.16853	0.179602	0.146388	0.0602773	0.0947214	0.0688883	0.0861104	0.00861104	0.00861104	0.206665	0.189443	0.137777	0.16361	0.223887	0.198054	0.232498	0.0774994	0.0344442	0.172221	0.490829	0.370275	0.0258331	0.00861104	0.120555	0.137777	0.473607	0.275553	0.129166	0.103332	0.0172221
OTU1640	k__norank_d__Bacteria	p__Actinobacteria	c__Actinobacteria	o__Coriobacteriales	f__Atopobiaceae	g__norank_f__Atopobiaceae	s__uncultured_bacterium_g__norank_f__Atopobiaceae	0.0627376	0.107023	0.189443	0.2448	0.0430552	0.0172221	0.0947214	0.120555	0.0344442	0.0258331	0.103332	0.16361	0.0861104	0.129166	0.129166	0.0516662	0.154999	0.0344442	0.292775	0.146388	0.508051	0.0861104	0.120555	0.120555	0.0516662	0.172221	0.335831	0.292775	0.464996	0.154999	0.0688883	0.223887
OTU533	k__norank_d__Bacteria	p__Firmicutes	c__Clostridia	o__Clostridiales	f__Ruminococcaceae	g__Ruminococcaceae_UCG-010	s__unclassified_g__Ruminococcaceae_UCG-010	0.0934913	0.152538	0.200514	0.153769	0.0430552	0.111944	0.0344442	0.0688883	0.0430552	0.172221	0.180832	0.16361	0.232498	0.275553	0.0258331	0.0947214	0.146388	0.129166	0.198054	0.198054	0.129166	0.120555	0.111944	0.361664	0.284164	0.0947214	0.24972	0.103332	0.0861104	0.180832	0.180832	0.180832
OTU939	k__norank_d__Bacteria	p__Bacteroidetes	c__Bacteroidia	o__Bacteroidales	f__Bacteroidales_BS11_gut_group	g__norank_f__Bacteroidales_BS11_gut_group	s__uncultured_bacterium_g__norank_f__Bacteroidales_BS11_gut_group	0.00615074	0.57817	0.00369045	0	0.0430552	0	0	0	0	0	0	0	2.67803	1.20555	0	0	0	0.16361	0	0	0	0	0	0	0.0258331	0	0	0	0	0	0	0
OTU489	k__norank_d__Bacteria	p__Firmicutes	c__Clostridia	o__Clostridiales	f__Ruminococcaceae	g__[Eubacterium]_coprostanoligenes_group	s__unclassified_g__[Eubacterium]_coprostanoligenes_group	0.0799597	0.147618	0.16238	0.175911	0.0172221	0.0602773	0.0516662	0.198054	0.129166	0.0516662	0.0516662	0.0861104	0.292775	0.266942	0.0947214	0.111944	0.0947214	0.0861104	0.0258331	0.223887	0.344442	0.154999	0.16361	0.111944	0.111944	0.189443	0.0861104	0.284164	0.180832	0.292775	0.16361	0.0344442
OTU205	k__norank_d__Bacteria	p__Bacteroidetes	c__Bacteroidia	o__Bacteroidales	f__Rikenellaceae	g__Rikenellaceae_RC9_gut_group	s__uncultured_bacterium_g__Rikenellaceae_RC9_gut_group	0.325989	0.215276	0.0209125	0	0.103332	0.594162	0.266942	0.232498	0.490829	0.266942	0.327219	0.344442	0.223887	0.0344442	0.232498	0.120555	0.473607	0.0774994	0	0.0516662	0.0258331	0.0258331	0.0172221	0.0258331	0	0	0	0	0	0	0	0
OTU1788	k__norank_d__Bacteria	p__Patescibacteria	c__Saccharimonadia	o__Saccharimonadales	f__Saccharimonadaceae	g__Candidatus_Saccharimonas	s__uncultured_bacterium_g__Candidatus_Saccharimonas	0.057817	0.0405949	0.131626	0.327219	0.0688883	0.0602773	0.0602773	0.0516662	0.0258331	0.0861104	0.0516662	0.0258331	0.0774994	0.0258331	0.0774994	0.00861104	0.0602773	0.00861104	0	0.16361	0.172221	0.16361	0.206665	0.0947214	0.120555	0.172221	0.00861104	1.2486	0.0172221	0.378886	0.301386	0.16361
OTU291	k__norank_d__Bacteria	p__Spirochaetes	c__Spirochaetia	o__Spirochaetales	f__Spirochaetaceae	g__Treponema_2	s__Treponema_berlinense	0.394878	0.0455155	0.0627376	0.0528964	0.370275	0.0430552	0.947214	0.241109	0.206665	0.456385	0.49944	0	0	0	0.24972	0.0688883	0	0	0.0258331	0	0.0430552	0.154999	0.0947214	0.120555	0	0.120555	0	0.0258331	0	0	0.0516662	0.172221
OTU387	k__norank_d__Bacteria	p__Bacteroidetes	c__Bacteroidia	o__Bacteroidales	f__Rikenellaceae	g__Rikenellaceae_RC9_gut_group	s__uncultured_bacterium_g__Rikenellaceae_RC9_gut_group	0.215276	0.260791	0.033214	0.041825	0.0861104	0.111944	0.0172221	0.0861104	1.16249	0.0172221	0.0258331	0.284164	0.551107	0.284164	0.137777	0.129166	0.223887	0.215276	0.0774994	0	0.0516662	0.0516662	0.0344442	0.00861104	0.00861104	0.0344442	0.172221	0.0258331	0.0344442	0.00861104	0.00861104	0.00861104
OTU163	k__norank_d__Bacteria	p__Bacteroidetes	c__Bacteroidia	o__Bacteroidales	f__Prevotellaceae	g__Prevotellaceae_NK3B31_group	s__uncultured_bacterium_g__Prevotellaceae_NK3B31_group	0.24972	0.24603	0.0356743	0.0159919	0.172221	0.49944	0.361664	0.284164	0.241109	0.0688883	0.120555	0.180832	0.223887	0.180832	0.49944	0.146388	0.266942	0.223887	0.00861104	0.0516662	0.0258331	0.0602773	0.0258331	0.0430552	0.0344442	0.0430552	0.00861104	0.0172221	0.0172221	0.00861104	0.0172221	0
OTU1815	k__norank_d__Bacteria	p__Firmicutes	c__Clostridia	o__Clostridiales	f__Christensenellaceae	g__Christensenellaceae_R-7_group	s__unclassified_g__Christensenellaceae_R-7_group	0.0553567	0.0221427	0.239879	0.228808	0.00861104	0.00861104	0.111944	0.103332	0	0.0602773	0.0947214	0	0.0172221	0.0947214	0.0258331	0.00861104	0	0.00861104	0.16361	0.0688883	0.284164	0.361664	0.370275	0.396108	0.0344442	0.154999	0.146388	0.292775	0.137777	0.335831	0.378886	0.154999
OTU652	k__norank_d__Bacteria	p__Bacteroidetes	c__Bacteroidia	o__Bacteroidales	f__Rikenellaceae	g__Rikenellaceae_RC9_gut_group	s__unclassified_g__Rikenellaceae_RC9_gut_group	0.0381346	0.487139	0.00615074	0.0123015	0.111944	0.0602773	0.00861104	0.0172221	0.0430552	0.0258331	0	0.508051	0.120555	0.16361	0.697494	0.0344442	0.301386	1.58443	0.00861104	0	0	0.00861104	0.0172221	0	0.00861104	0.00861104	0.0172221	0.0172221	0	0	0	0.0430552
OTU704	k__norank_d__Bacteria	p__Firmicutes	c__Clostridia	o__Clostridiales	f__Lachnospiraceae	g__Lachnospiraceae_NK4A136_group	s__unclassified_g__Lachnospiraceae_NK4A136_group	0.0590471	0.16607	0.217736	0.099642	0.00861104	0.0947214	0.0258331	0.0602773	0.206665	0.00861104	0.00861104	0.223887	0.172221	0.292775	0.0602773	0.206665	0.198054	0.00861104	0.482218	0.120555	0.16361	0.00861104	0.00861104	0.490829	0.24972	0.120555	0.0774994	0.137777	0.206665	0.00861104	0.0258331	0.120555
OTU631	k__norank_d__Bacteria	p__Firmicutes	c__Clostridia	o__Clostridiales	f__Christensenellaceae	g__Christensenellaceae_R-7_group	s__unclassified_g__Christensenellaceae_R-7_group	0.0233728	0.066428	0.118094	0.327219	0.0344442	0.0172221	0.00861104	0.0344442	0	0.0172221	0.0516662	0.0602773	0.180832	0.0344442	0.0861104	0	0.0516662	0.0516662	0.129166	0	0.154999	0.146388	0.189443	0.0947214	0.111944	0.0430552	0.473607	0.301386	0.309997	0.439163	0.628606	0.0947214
OTU936	k__norank_d__Bacteria	p__Firmicutes	c__Clostridia	o__Clostridiales	f__Christensenellaceae	g__Christensenellaceae_R-7_group	s__unclassified_g__Christensenellaceae_R-7_group	0.066428	0.189443	0.0725788	0.205435	0.0172221	0.103332	0.0516662	0.180832	0.0602773	0.0172221	0.0344442	0.0430552	0.430552	0.24972	0.172221	0.258331	0.00861104	0.16361	0.111944	0.0774994	0.172221	0.0516662	0.0258331	0.0172221	0.0516662	0.154999	0.215276	0.0947214	0.284164	0.275553	0.309997	0.103332
OTU679	k__norank_d__Bacteria	p__Firmicutes	c__Clostridia	o__Clostridiales	f__Ruminococcaceae	g__Ruminococcaceae_UCG-009	s__uncultured_bacterium_g__Ruminococcaceae_UCG-009	0.066428	0.190673	0.0541265	0.214046	0.0172221	0.0688883	0	0.189443	0.146388	0.0172221	0.0258331	0.344442	0.206665	0.154999	0.129166	0.111944	0.120555	0.266942	0.0258331	0.0430552	0.103332	0.103332	0.0516662	0.0430552	0.00861104	0.103332	0.223887	0.258331	0.301386	0.223887	0.361664	0.0258331
OTU1725	k__norank_d__Bacteria	p__Firmicutes	c__Clostridia	o__Clostridiales	f__Family_XIII	g__Family_XIII_AD3011_group	s__unclassified_g__Family_XIII_AD3011_group	0.0541265	0.0516662	0.254641	0.156229	0.0774994	0.0602773	0.0344442	0.0344442	0.0258331	0.0344442	0.111944	0.0774994	0.0258331	0.0258331	0.0172221	0.0258331	0.120555	0.0688883	0.353053	0.258331	0.292775	0.129166	0.198054	0.378886	0.172221	0.137777	0.0344442	0.24972	0.103332	0.198054	0.154999	0.215276
OTU651	k__norank_d__Bacteria	p__Bacteroidetes	c__Bacteroidia	o__Bacteroidales	f__Prevotellaceae	g__Prevotellaceae_NK3B31_group	s__uncultured_bacterium_g__Prevotellaceae_NK3B31_group	0.184522	0.1673	0.109483	0.0467456	0.0516662	0.0861104	0.353053	0.24972	0.361664	0.0774994	0.111944	0.0861104	0.0947214	0.241109	0.309997	0.241109	0.0430552	0.154999	0.00861104	0.241109	0.0172221	0.215276	0.120555	0.0258331	0.137777	0.103332	0	0	0.154999	0.0258331	0.0430552	0
OTU901	k__norank_d__Bacteria	p__Firmicutes	c__Clostridia	o__Clostridiales	f__Family_XIII	g__unclassified_f__Family_XIII	s__unclassified_f__Family_XIII	0.00123015	0.0541265	0.145158	0.297696	0	0	0	0	0.00861104	0	0	0.0344442	0.0516662	0	0.129166	0.0172221	0.0947214	0.0516662	0.00861104	0.0516662	0.206665	0.0947214	0.129166	0.525273	0	0.103332	0.800827	0.284164	0.137777	0.275553	0.318608	0.16361
OTU108	k__norank_d__Bacteria	p__Firmicutes	c__Clostridia	o__Clostridiales	f__Ruminococcaceae	g__Ruminococcaceae_UCG-005	s__unclassified_g__Ruminococcaceae_UCG-005	0.126705	0.0885707	0.195594	0.0848802	0.215276	0.111944	0.0861104	0.180832	0.0688883	0.103332	0.120555	0.111944	0.0172221	0.0172221	0.154999	0.0774994	0.0861104	0.154999	0.284164	0.129166	0.215276	0.0516662	0.0344442	0.0947214	0.559718	0.137777	0.0430552	0.0602773	0.16361	0.00861104	0.0344442	0.146388
OTU329	k__norank_d__Bacteria	p__Bacteroidetes	c__Bacteroidia	o__Bacteroidales	f__Prevotellaceae	g__Prevotella_1	s__uncultured_bacterium_g__Prevotella_1	0.152538	0.270633	0.0282934	0.0430552	0.0774994	0.103332	0.137777	0.00861104	0.353053	0.0688883	0.318608	0.24972	0.215276	0.335831	0.0774994	0.387497	0.344442	0.284164	0	0.0344442	0.0688883	0	0.00861104	0	0.0861104	0.0344442	0	0	0.0344442	0.154999	0.0774994	0
OTU517	k__norank_d__Bacteria	p__Firmicutes	c__Clostridia	o__Clostridiales	f__Ruminococcaceae	g__Ruminococcaceae_UCG-004	s__uncultured_bacterium_g__Ruminococcaceae_UCG-004	0.0258331	0.115634	0.0430552	0.305077	0.0430552	0.00861104	0.0172221	0.0861104	0.0258331	0	0	0.0774994	0.154999	0.0602773	0.146388	0.129166	0.129166	0.111944	0.0516662	0.0344442	0.0602773	0.0258331	0.0602773	0.0516662	0.0172221	0.146388	0.172221	0.241109	0.559718	0.525273	0.439163	0.0516662
OTU1623	k__norank_d__Bacteria	p__Firmicutes	c__Clostridia	o__Clostridiales	f__Peptococcaceae	g__Peptococcus	s__uncultured_bacterium_g__Peptococcus	0.041825	0.0528964	0.337061	0.0528964	0.0344442	0.00861104	0.0172221	0.154999	0	0.0430552	0.0344442	0.180832	0.00861104	0	0.0258331	0	0.154999	0	0.0430552	0.0688883	1.42082	0.275553	0.215276	0.24972	0.0861104	0.318608	0	0.0344442	0	0	0	0.0172221
OTU811	k__norank_d__Bacteria	p__Firmicutes	c__Clostridia	o__Clostridiales	f__Ruminococcaceae	g__Ruminococcaceae_UCG-005	s__uncultured_prokaryote_g__Ruminococcaceae_UCG-005	0.130396	0.236189	0.0848802	0.0319839	0.154999	0.0861104	0.146388	0.154999	0.266942	0.0516662	0.0516662	0.24972	0.258331	0.232498	0.0688883	0.335831	0.258331	0.24972	0.0602773	0.0688883	0.0430552	0.0947214	0.111944	0.00861104	0.206665	0.0430552	0.0602773	0.0344442	0.0172221	0.00861104	0.0430552	0.0172221
OTU1817	k__norank_d__Bacteria	p__Firmicutes	c__Clostridia	o__Clostridiales	f__Christensenellaceae	g__Christensenellaceae_R-7_group	s__unclassified_g__Christensenellaceae_R-7_group	0.0369045	0.0627376	0.113174	0.268172	0.0516662	0.0172221	0.0344442	0.0516662	0.0258331	0.0516662	0.0258331	0.0516662	0.0688883	0.00861104	0.0344442	0.00861104	0.0516662	0.215276	0.301386	0	0.0947214	0.16361	0.0861104	0.0774994	0.0688883	0.180832	0.129166	0.0430552	0.0172221	0.0258331	0	1.4811
OTU577	k__norank_d__Bacteria	p__Firmicutes	c__Clostridia	o__Clostridiales	f__Lachnospiraceae	g__unclassified_f__Lachnospiraceae	s__unclassified_f__Lachnospiraceae	0.108253	0.137777	0.175911	0.0504361	0.180832	0.154999	0	0.0172221	0.0688883	0.0947214	0.241109	0.0344442	0.0774994	0.189443	0.0688883	0.361664	0.0947214	0.137777	0.24972	0.24972	0.146388	0.0344442	0.0516662	0.137777	0.361664	0.137777	0.0258331	0	0.0430552	0.0258331	0.0172221	0.103332
OTU295	k__norank_d__Bacteria	p__Firmicutes	c__Clostridia	o__Clostridiales	f__Ruminococcaceae	g__Oscillibacter	s__unclassified_g__Oscillibacter	0.105793	0.232498	0.0639677	0.0701185	0.0430552	0.0602773	0.103332	0.129166	0.232498	0.0602773	0.111944	0.327219	0.0774994	0.318608	0.0947214	0.404719	0.24972	0.154999	0.0172221	0.111944	0.00861104	0.0947214	0.0861104	0.0688883	0.0602773	0.0861104	0.103332	0.0430552	0.0430552	0.0602773	0.0947214	0.0602773
OTU962	k__norank_d__Bacteria	p__Firmicutes	c__Clostridia	o__Clostridiales	f__Ruminococcaceae	g__Ruminococcaceae_UCG-014	s__unclassified_g__Ruminococcaceae_UCG-014	0.0725788	0.16361	0.0528964	0.180832	0.0258331	0.0688883	0	0.0688883	0.00861104	0.120555	0.215276	0.0861104	0.0861104	0.146388	0.0861104	0.353053	0.189443	0.198054	0.198054	0.00861104	0.0172221	0.0947214	0.0430552	0	0.00861104	0.0602773	0.947214	0	0.0688883	0	0	0.189443
OTU986	k__norank_d__Bacteria	p__Bacteroidetes	c__Bacteroidia	o__Bacteroidales	f__Muribaculaceae	g__norank_f__Muribaculaceae	s__uncultured_bacterium_g__norank_f__Muribaculaceae	0.0984119	0.255871	0.0172221	0.0959516	0.0258331	0.137777	0.0516662	0.0861104	0.24972	0.0688883	0.0688883	0.103332	0.0688883	0.344442	0.387497	0.654439	0.0774994	0.154999	0.0258331	0.0172221	0	0.0516662	0.0258331	0	0	0.0430552	0.0861104	0.00861104	0.0430552	0.154999	0.335831	0
OTU342	k__norank_d__Bacteria	p__Bacteroidetes	c__Bacteroidia	o__Bacteroidales	f__Rikenellaceae	g__Rikenellaceae_RC9_gut_group	s__uncultured_beta_proteobacterium_g__Rikenellaceae_RC9_gut_group	0.147618	0.202974	0.0553567	0.0516662	0.0344442	0.0602773	0.180832	0.16361	0.309997	0.103332	0.180832	0.206665	0.0774994	0.301386	0.172221	0.180832	0.292775	0.189443	0.0430552	0.00861104	0.0688883	0.0947214	0.0602773	0.0430552	0.0688883	0.0430552	0.0516662	0.0688883	0.0774994	0.0688883	0.0430552	0.00861104
OTU566	k__norank_d__Bacteria	p__Firmicutes	c__Clostridia	o__Clostridiales	f__Lachnospiraceae	g__unclassified_f__Lachnospiraceae	s__unclassified_f__Lachnospiraceae	0.033214	0.158689	0.142697	0.121785	0.137777	0.0172221	0.0172221	0.00861104	0.0516662	0	0	0.223887	0.0688883	0.0602773	0.353053	0.0774994	0.241109	0.0861104	0.266942	0.0172221	0.0602773	0.0344442	0.0344442	0.327219	0.258331	0.146388	0.206665	0.0344442	0.16361	0.0947214	0.129166	0.0774994
OTU175	k__norank_d__Bacteria	p__Firmicutes	c__Clostridia	o__Clostridiales	f__Family_XIII	g__Family_XIII_UCG-001	s__uncultured_Anaerovorax_sp._g__Family_XIII_UCG-001	0.0369045	0.173451	0.142697	0.102102	0.00861104	0.0516662	0.00861104	0.0344442	0.0344442	0.0172221	0.103332	0.284164	0.129166	0.301386	0.0774994	0.129166	0.172221	0.120555	0.0861104	0.223887	0.0688883	0	0	0.430552	0.189443	0.172221	0.129166	0.00861104	0.146388	0.0602773	0.111944	0.0861104
OTU1562	k__norank_d__Bacteria	p__Firmicutes	c__Bacilli	o__Lactobacillales	f__Streptococcaceae	g__Streptococcus	s__unclassified_g__Streptococcus	0.409639	0.00123015	0.0258331	0.00738089	0.0172221	0.602773	0.57694	0.964436	0.628606	0.0344442	0.0430552	0	0	0	0	0	0	0.00861104	0.0947214	0.00861104	0.0258331	0.0172221	0.0258331	0	0.00861104	0.0258331	0	0	0.0172221	0	0	0.00861104
OTU1742	k__norank_d__Bacteria	p__Patescibacteria	c__Saccharimonadia	o__Saccharimonadales	f__Saccharimonadaceae	g__Candidatus_Saccharimonas	s__uncultured_bacterium_g__Candidatus_Saccharimonas	0.0024603	0.170991	0.130396	0.132856	0	0.00861104	0	0	0.00861104	0	0	0.198054	0.206665	0.189443	0.0344442	0.206665	0.327219	0.0344442	0	0	0.464996	0	0	0	0.447774	0.895548	0	0.0344442	0	0	0	0
OTU1542	k__norank_d__Bacteria	p__Firmicutes	c__Clostridia	o__Clostridiales	f__Clostridiaceae_1	g__Clostridium_sensu_stricto_1	s__unclassified_g__Clostridium_sensu_stricto_1	0.100872	0.0233728	0.284164	0.0258331	0.154999	0.0430552	0.189443	0.103332	0.0172221	0.154999	0.0430552	0.0344442	0	0	0.111944	0.00861104	0	0.00861104	0.129166	0.0344442	0	0.0602773	0.0602773	1.1711	0.533884	0.00861104	0.0516662	0	0.103332	0	0.00861104	0.00861104
OTU1646	k__norank_d__Bacteria	p__Spirochaetes	c__Spirochaetia	o__Spirochaetales	f__Spirochaetaceae	g__Treponema_2	s__uncultured_bacterium_g__Treponema_2	0.0627376	0.0615074	0.259561	0.041825	0.0258331	0.0172221	0.0516662	0.0688883	0.0947214	0.0344442	0.146388	0.172221	0	0.0258331	0.154999	0.0172221	0.0430552	0.0172221	0.172221	0.120555	1.21416	0.00861104	0.00861104	0.292775	0	0	0.0258331	0	0.0172221	0.0947214	0.146388	0.00861104
OTU940	k__norank_d__Bacteria	p__Bacteroidetes	c__Bacteroidia	o__Bacteroidales	f__Prevotellaceae	g__Prevotellaceae_NK3B31_group	s__uncultured_Prevotella_sp._g__Prevotellaceae_NK3B31_group	0.221427	0.0750391	0.066428	0.0602773	0.103332	0.198054	0.24972	0.146388	0.206665	0.430552	0.215276	0.0430552	0.0947214	0.00861104	0.24972	0.0516662	0.0516662	0.0258331	0.0344442	0.146388	0.0172221	0.0861104	0.0947214	0.0602773	0.0258331	0.120555	0.00861104	0.0774994	0.0602773	0.0516662	0.0947214	0.00861104
OTU254	k__norank_d__Bacteria	p__unclassified_k__norank_d__Bacteria	c__unclassified_k__norank_d__Bacteria	o__unclassified_k__norank_d__Bacteria	f__unclassified_k__norank_d__Bacteria	g__unclassified_k__norank_d__Bacteria	s__unclassified_k__norank_d__Bacteria	0.313688	0.0172221	0.041825	0.0455155	0.00861104	0.456385	0.154999	0	0.00861104	0.628606	0.938603	0	0.0344442	0	0.0430552	0.0258331	0.00861104	0.00861104	0.00861104	0.0172221	0.0430552	0.00861104	0.0344442	0	0.180832	0	0	0.0344442	0.0344442	0.00861104	0.00861104	0.232498
OTU192	k__norank_d__Bacteria	p__Bacteroidetes	c__Bacteroidia	o__Bacteroidales	f__Prevotellaceae	g__Prevotellaceae_NK3B31_group	s__uncultured_bacterium_g__Prevotellaceae_NK3B31_group	0.147618	0.161149	0.0602773	0.0455155	0.206665	0.241109	0.0861104	0.103332	0.189443	0.0861104	0.120555	0.180832	0.206665	0.16361	0.154999	0.206665	0.198054	0.0172221	0.180832	0.0602773	0.00861104	0	0.0258331	0.0344442	0.111944	0.111944	0.00861104	0.0344442	0.0430552	0.0516662	0.0688883	0
OTU63	k__norank_d__Bacteria	p__Bacteroidetes	c__Bacteroidia	o__Bacteroidales	f__Bacteroidaceae	g__Bacteroides	s__Bacteroides_sp._Marseille-P3166	0.207895	0.185752	0.00492059	0.0123015	1.11082	0.0861104	0.0602773	0.0430552	0.0344442	0.0861104	0.0344442	0.0172221	0.0516662	0.00861104	0.49944	0	0.00861104	0.714716	0.0258331	0	0	0	0	0	0.00861104	0	0	0	0.00861104	0	0	0.0774994
OTU1774	k__norank_d__Bacteria	p__Tenericutes	c__Mollicutes	o__Mollicutes_RF39	f__norank_o__Mollicutes_RF39	g__norank_f__norank_o__Mollicutes_RF39	s__uncultured_bacterium_g__norank_f__norank_o__Mollicutes_RF39	0.0799597	0.0135316	0.127935	0.182062	0.0172221	0.198054	0.00861104	0.0258331	0.00861104	0.146388	0.154999	0	0.0430552	0.0172221	0	0.0258331	0.00861104	0	0.0344442	0	0.490829	0.154999	0.137777	0.00861104	0.0688883	0.0344442	0.00861104	0.774994	0.189443	0.129166	0.137777	0
OTU326	k__norank_d__Bacteria	p__Bacteroidetes	c__Bacteroidia	o__Bacteroidales	f__Bacteroidaceae	g__Bacteroides	s__unclassified_g__Bacteroides	0.289085	0.0787295	0.0159919	0.0172221	0.327219	0.482218	0.215276	0.103332	0.215276	0.353053	0.327219	0.206665	0.0430552	0.0344442	0.0688883	0.0172221	0.154999	0.0258331	0.0602773	0.0172221	0	0.00861104	0	0	0.0258331	0	0.0861104	0.0172221	0	0	0	0.0172221
OTU1212	k__norank_d__Bacteria	p__Firmicutes	c__Clostridia	o__Clostridiales	f__Peptostreptococcaceae	g__Terrisporobacter	s__uncultured_bacterium_g__Terrisporobacter	0.041825	0.0270633	0.194363	0.127935	0.00861104	0.0172221	0.0602773	0.0774994	0.0430552	0.0172221	0.0688883	0.0516662	0.00861104	0.0516662	0	0.0258331	0.0344442	0.0172221	0.0861104	0.0861104	0.370275	0.335831	0.198054	0.103332	0.180832	0.0602773	0.0344442	0.180832	0.146388	0.189443	0.180832	0.103332
OTU1525	k__norank_d__Bacteria	p__Firmicutes	c__Clostridia	o__Clostridiales	f__Lachnospiraceae	g__Lachnospiraceae_NK4A136_group	s__unclassified_g__Lachnospiraceae_NK4A136_group	0.0135316	0.0651979	0.265712	0.0430552	0.0516662	0.00861104	0	0.00861104	0.0258331	0	0	0.0602773	0.0344442	0.146388	0.146388	0.0172221	0.0344442	0.0172221	0.508051	0.258331	0.154999	0.00861104	0.0344442	0.284164	0.611384	0.137777	0.0430552	0.00861104	0.00861104	0	0.0172221	0.0861104
OTU225	k__norank_d__Bacteria	p__Bacteroidetes	c__Bacteroidia	o__Bacteroidales	f__Prevotellaceae	g__Prevotellaceae_NK3B31_group	s__uncultured_bacterium_g__Prevotellaceae_NK3B31_group	0.0934913	0.265712	0.0123015	0.0110713	0.111944	0.206665	0.0947214	0.0344442	0.154999	0.0172221	0.0344442	0.172221	0.146388	0.318608	0.223887	0.344442	0.198054	0.456385	0	0	0.0172221	0	0	0	0.0688883	0.0258331	0	0.00861104	0.00861104	0.00861104	0.0172221	0.00861104
OTU738	k__norank_d__Bacteria	p__Bacteroidetes	c__Bacteroidia	o__Bacteroidales	f__Muribaculaceae	g__norank_f__Muribaculaceae	s__unclassified_g__norank_f__Muribaculaceae	0.100872	0.210355	0.0430552	0.0258331	0.0172221	0.172221	0.00861104	0.0516662	0.404719	0.0258331	0.0258331	0.473607	0.0947214	0.232498	0.154999	0.129166	0.361664	0.0258331	0.0344442	0.0344442	0.0344442	0.111944	0.0516662	0.00861104	0.0258331	0.0344442	0.00861104	0.120555	0	0	0.00861104	0.00861104
OTU1818	k__norank_d__Bacteria	p__Firmicutes	c__Clostridia	o__Clostridiales	f__Ruminococcaceae	g__Ruminiclostridium_6	s__uncultured_bacterium_g__Ruminiclostridium_6	0.0627376	0.0159919	0.110713	0.188213	0.0344442	0.00861104	0.146388	0.0516662	0.103332	0.0516662	0.0430552	0.0172221	0.00861104	0.0258331	0.00861104	0.0430552	0	0.00861104	0.0947214	0.0430552	0.129166	0.223887	0.206665	0.0516662	0.0258331	0.318608	0.275553	0.387497	0.154999	0.0688883	0.0602773	0.0516662
OTU1786	k__norank_d__Bacteria	p__Firmicutes	c__Clostridia	o__Clostridiales	f__Ruminococcaceae	g__Ruminococcaceae_UCG-005	s__uncultured_organism_g__Ruminococcaceae_UCG-005	0.0319839	0.0369045	0.102102	0.205435	0.0430552	0.0430552	0.0430552	0.0602773	0.0258331	0	0.00861104	0.0688883	0.0430552	0	0.0430552	0.0344442	0.0516662	0.0172221	0.0774994	0.129166	0.129166	0.0430552	0.0861104	0.172221	0.0774994	0.0947214	0.800827	0.180832	0.103332	0.0430552	0.111944	0.103332
OTU503	k__norank_d__Bacteria	p__Firmicutes	c__Clostridia	o__Clostridiales	f__Christensenellaceae	g__Christensenellaceae_R-7_group	s__unclassified_g__Christensenellaceae_R-7_group	0.172221	0.0282934	0.116864	0.057817	0.129166	0.0430552	0.198054	0.327219	0.0947214	0.206665	0.206665	0.00861104	0.0602773	0.0344442	0.0258331	0.00861104	0.0258331	0.0344442	0.0430552	0.0516662	0.0172221	0.129166	0.172221	0.223887	0.180832	0.137777	0.0172221	0.0258331	0.120555	0.0602773	0.0344442	0.00861104
OTU1674	k__norank_d__Bacteria	p__Firmicutes	c__Clostridia	o__Clostridiales	f__Lachnospiraceae	g__unclassified_f__Lachnospiraceae	s__unclassified_f__Lachnospiraceae	0.0738089	0.0221427	0.066428	0.211586	0.00861104	0	0.00861104	0.0258331	0.0602773	0.180832	0.232498	0	0.00861104	0.00861104	0.0861104	0.00861104	0	0.0430552	0.00861104	0.00861104	0.172221	0.0688883	0.103332	0.0774994	0.0258331	0.0516662	0.594162	0.103332	0.180832	0.206665	0.292775	0.0516662
OTU1136	k__norank_d__Bacteria	p__Firmicutes	c__Clostridia	o__Clostridiales	f__Ruminococcaceae	g__Ruminococcus_1	s__Ruminococcus_flavefaciens	0.0848802	0.137777	0.0528964	0.0971817	0.00861104	0.0344442	0.292775	0.0344442	0.0258331	0.0774994	0.120555	0.0947214	0	0.284164	0.16361	0.361664	0.0172221	0.0430552	0.180832	0.00861104	0.0344442	0.00861104	0.111944	0.0172221	0.00861104	0.0344442	0.0602773	0.0344442	0.00861104	0	0	0.542495
OTU216	k__norank_d__Bacteria	p__Bacteroidetes	c__Bacteroidia	o__Bacteroidales	f__Bacteroidaceae	g__Bacteroides	s__unclassified_g__Bacteroides	0.0639677	0.24849	0.0307537	0.0295236	0.0774994	0.103332	0.0602773	0.0258331	0.146388	0	0.0344442	0.103332	0.275553	0.241109	0.301386	0.232498	0.0774994	0.508051	0.00861104	0.0516662	0.0258331	0	0.0602773	0.00861104	0.0602773	0.0172221	0.0344442	0.0258331	0.0430552	0.0430552	0.0430552	0
OTU694	k__norank_d__Bacteria	p__Firmicutes	c__Clostridia	o__Clostridiales	f__Family_XIII	g__Family_XIII_AD3011_group	s__uncultured_bacterium_g__Family_XIII_AD3011_group	0.00738089	0.024603	0.0774994	0.24603	0.0172221	0.0172221	0	0.0172221	0	0	0	0.0172221	0.0430552	0.0258331	0	0	0.0430552	0.0430552	0.370275	0.0344442	0.0947214	0.00861104	0.0172221	0	0.0172221	0.0774994	0.258331	0.654439	0.344442	0.180832	0.129166	0.0774994
OTU250	k__norank_d__Bacteria	p__Spirochaetes	c__Spirochaetia	o__Spirochaetales	f__Spirochaetaceae	g__Treponema_2	s__unclassified_g__Treponema_2	0.0196824	0.024603	0.105793	0.205435	0	0	0.0258331	0.0430552	0.0602773	0.00861104	0	0.0430552	0.00861104	0.0516662	0	0.0344442	0.0258331	0.00861104	0.0258331	0.0172221	0.594162	0.0344442	0.0258331	0.0430552	0	0.223887	0.0430552	0.0688883	0.189443	0.206665	0.344442	0.361664
OTU348	k__norank_d__Bacteria	p__Firmicutes	c__Clostridia	o__Clostridiales	f__Lachnospiraceae	g__Lachnospiraceae_XPB1014_group	s__uncultured_bacterium_g__Lachnospiraceae_XPB1014_group	0.0898008	0.0541265	0.135316	0.0713486	0.0344442	0.0602773	0.0602773	0.0688883	0.137777	0.111944	0.154999	0.0602773	0.0344442	0.103332	0.0258331	0.0774994	0.0430552	0.0344442	0.111944	0.129166	0.232498	0.0861104	0.0774994	0.180832	0.129166	0.0258331	0.0172221	0.0861104	0.103332	0.0688883	0.0861104	0.111944
OTU270	k__norank_d__Bacteria	p__Spirochaetes	c__Spirochaetia	o__Spirochaetales	f__Spirochaetaceae	g__Treponema_2	s__Treponema_succinifaciens_DSM_2489	0.290315	0	0.0528964	0.00369045	0.0258331	0.0861104	0.611384	0.103332	0.0516662	0.800827	0.353053	0	0	0	0	0	0	0	0	0.0947214	0	0.189443	0.0861104	0	0	0	0.0258331	0	0	0	0	0
OTU1789	k__norank_d__Bacteria	p__Firmicutes	c__Clostridia	o__Clostridiales	f__Ruminococcaceae	g__norank_f__Ruminococcaceae	s__unclassified_g__norank_f__Ruminococcaceae	0.00369045	0.0123015	0.199284	0.129166	0.0258331	0	0	0	0	0	0	0	0	0.0172221	0.0430552	0.00861104	0	0.0172221	0.353053	0.223887	0.0602773	0.223887	0.284164	0.232498	0.0172221	0.120555	0.0516662	0.129166	0	0.353053	0.232498	0.0172221
OTU491	k__norank_d__Bacteria	p__Firmicutes	c__Clostridia	o__Clostridiales	f__Ruminococcaceae	g__[Eubacterium]_coprostanoligenes_group	s__uncultured_Clostridium_sp._g__[Eubacterium]_coprostanoligenes_group	0.099642	0.0971817	0.100872	0.0467456	0.0516662	0.232498	0.0344442	0.180832	0.0688883	0.0688883	0.0602773	0.0947214	0.146388	0.137777	0.0688883	0.103332	0.0688883	0.0602773	0.241109	0.00861104	0.129166	0.111944	0.137777	0.0602773	0.0172221	0.0516662	0.0258331	0.0430552	0.0516662	0.0344442	0.0861104	0.0344442
OTU287	k__norank_d__Bacteria	p__Firmicutes	c__Clostridia	o__Clostridiales	f__Ruminococcaceae	g__Ruminococcaceae_UCG-005	s__uncultured_organism_g__Ruminococcaceae_UCG-005	0.041825	0.041825	0.103332	0.148848	0.0344442	0.0430552	0.0172221	0.0861104	0.0688883	0.0172221	0.0258331	0.0861104	0.0344442	0	0.0172221	0.0516662	0.0602773	0.0430552	0.0774994	0.198054	0.103332	0.0516662	0.0774994	0.111944	0.103332	0.103332	0.473607	0.103332	0.129166	0.0602773	0.103332	0.0688883
OTU733	k__norank_d__Bacteria	p__Bacteroidetes	c__Bacteroidia	o__Bacteroidales	f__Prevotellaceae	g__Prevotellaceae_UCG-003	s__uncultured_bacterium_g__Prevotellaceae_UCG-003	0.0615074	0.152538	0.0209125	0.0885707	0.0258331	0.0947214	0.00861104	0.0602773	0.180832	0.0172221	0.0430552	0.129166	0.0861104	0.129166	0.258331	0.232498	0.111944	0.120555	0.0258331	0.0172221	0.00861104	0.00861104	0.00861104	0.0430552	0.0344442	0.0258331	0.16361	0.0602773	0.0344442	0.0861104	0.24972	0
OTU1682	k__norank_d__Bacteria	p__Firmicutes	c__Erysipelotrichia	o__Erysipelotrichales	f__Erysipelotrichaceae	g__[Anaerorhabdus]_furcosa_group	s__uncultured_bacterium_g__[Anaerorhabdus]_furcosa_group	0.0123015	0.132856	0.139007	0.0307537	0.00861104	0.0172221	0.00861104	0.0344442	0	0.00861104	0.00861104	0.284164	0.0688883	0.0688883	0.00861104	0.0861104	0.353053	0.0602773	0.111944	0.0774994	0.129166	0.275553	0.258331	0.111944	0.00861104	0.0516662	0.0258331	0.0258331	0.0516662	0.0172221	0.00861104	0.0344442
OTU444	k__norank_d__Bacteria	p__Spirochaetes	c__Spirochaetia	o__Spirochaetales	f__Spirochaetaceae	g__Treponema_2	s__Treponema_porcinum	0.139007	0.0787295	0.0393648	0.0553567	0.103332	0.198054	0.215276	0.0516662	0.292775	0.0688883	0.0430552	0.0688883	0.0258331	0.103332	0.0344442	0.0258331	0.172221	0.120555	0.0516662	0.0344442	0.0172221	0.103332	0.0602773	0.00861104	0	0.0344442	0.0516662	0.0516662	0.0172221	0.120555	0.0774994	0.0344442
OTU1651	k__norank_d__Bacteria	p__Firmicutes	c__Clostridia	o__Clostridiales	f__Christensenellaceae	g__Christensenellaceae_R-7_group	s__unclassified_g__Christensenellaceae_R-7_group	0.0381346	0.0123015	0.215276	0.0442853	0.0774994	0	0	0.0172221	0.00861104	0.103332	0.0602773	0	0	0	0.0774994	0	0	0.00861104	0	0.16361	0.49944	0.0430552	0.0516662	0.353053	0.396108	0.215276	0	0.00861104	0.0688883	0.00861104	0	0.00861104
OTU571	k__norank_d__Bacteria	p__Firmicutes	c__Erysipelotrichia	o__Erysipelotrichales	f__Erysipelotrichaceae	g__norank_f__Erysipelotrichaceae	s__uncultured_bacterium_g__norank_f__Erysipelotrichaceae	0.0184522	0.107023	0.0934913	0.091031	0	0.00861104	0.0258331	0.0258331	0.0172221	0.0430552	0.00861104	0.0861104	0.103332	0.0516662	0.189443	0.103332	0.0947214	0.120555	0.0861104	0.0258331	0.137777	0.172221	0.172221	0.0258331	0.0344442	0.0861104	0.189443	0.0602773	0.137777	0.0516662	0.0344442	0.0774994
OTU288	k__norank_d__Bacteria	p__Firmicutes	c__Negativicutes	o__Selenomonadales	f__Veillonellaceae	g__Megasphaera	s__Megasphaera_elsdenii_DSM_20460	0.284164	0	0.0159919	0	0	0	0.0344442	0.525273	0.241109	0.266942	0.921381	0	0	0	0	0	0	0	0	0	0	0.0602773	0.0516662	0	0	0	0	0	0	0	0	0
OTU1027	k__norank_d__Bacteria	p__Firmicutes	c__Clostridia	o__Clostridiales	f__Ruminococcaceae	g__Ruminococcaceae_UCG-002	s__unclassified_g__Ruminococcaceae_UCG-002	0.100872	0.0639677	0.102102	0.033214	0.129166	0.0430552	0.0430552	0.223887	0.16361	0.0430552	0.0602773	0.0172221	0.0602773	0.0774994	0.0861104	0.0947214	0	0.111944	0.103332	0.0258331	0	0.120555	0.16361	0.266942	0.0344442	0.0172221	0.0688883	0.0258331	0.0172221	0.0172221	0.00861104	0.0774994
OTU1386	k__norank_d__Bacteria	p__Cyanobacteria	c__Melainabacteria	o__Gastranaerophilales	f__norank_o__Gastranaerophilales	g__norank_f__norank_o__Gastranaerophilales	s__uncultured_bacterium_g__norank_f__norank_o__Gastranaerophilales	0.0971817	0.0516662	0.0528964	0.0898008	0.0774994	0.223887	0.198054	0.0430552	0.00861104	0.0516662	0.0774994	0.0344442	0.0688883	0	0.0947214	0.0516662	0.0947214	0.0172221	0.111944	0.00861104	0.0861104	0.0688883	0.0774994	0.00861104	0.00861104	0.0516662	0	0.0688883	0.0688883	0.189443	0.24972	0
OTU675	k__norank_d__Bacteria	p__Firmicutes	c__Clostridia	o__Clostridiales	f__Ruminococcaceae	g__Ruminococcaceae_UCG-010	s__unclassified_g__Ruminococcaceae_UCG-010	0.0836501	0.066428	0.0615074	0.0787295	0.0430552	0.0947214	0.0344442	0.0688883	0.0688883	0.16361	0.111944	0.0861104	0.0258331	0	0.129166	0.0602773	0.120555	0.0430552	0.0344442	0.00861104	0.146388	0.0172221	0.0602773	0.146388	0.0172221	0.172221	0.0516662	0.129166	0.137777	0.0172221	0.0430552	0
OTU344	k__norank_d__Bacteria	p__Bacteroidetes	c__Bacteroidia	o__Bacteroidales	f__Prevotellaceae	g__unclassified_f__Prevotellaceae	s__unclassified_f__Prevotellaceae	0.139007	0.136546	0.00984119	0.00492059	0.154999	0.0774994	0.0516662	0.120555	0.129166	0.223887	0.215276	0.111944	0.464996	0.0344442	0.00861104	0.0602773	0.111944	0.16361	0	0	0	0.0258331	0.0258331	0.0172221	0	0.00861104	0	0.00861104	0	0	0.00861104	0.00861104
OTU327	k__norank_d__Bacteria	p__Bacteroidetes	c__Bacteroidia	o__Bacteroidales	f__Bacteroidaceae	g__Bacteroides	s__Bacteroides_plebeius	0.182062	0.102102	0.00123015	0.00123015	0.0258331	0	0.00861104	0	0.00861104	1.21416	0.0172221	0	0	0.00861104	0.706105	0	0	0	0	0	0	0	0	0.00861104	0	0	0	0.00861104	0	0	0	0
OTU766	k__norank_d__Bacteria	p__Verrucomicrobia	c__Verrucomicrobiae	o__Verrucomicrobiales	f__Akkermansiaceae	g__Akkermansia	s__uncultured_bacterium_g__Akkermansia	0.0159919	0.0688883	0.0110713	0.190673	0	0.0172221	0.00861104	0.00861104	0.00861104	0.0258331	0.0430552	0.0258331	0.0344442	0.0602773	0.232498	0.0947214	0.0258331	0.00861104	0.0258331	0.00861104	0.00861104	0	0	0.0172221	0.0172221	0.111944	0	0	0.00861104	0.602773	0.602773	0.00861104
OTU668	k__norank_d__Bacteria	p__Firmicutes	c__Clostridia	o__Clostridiales	f__Ruminococcaceae	g__Ruminococcus_1	s__unclassified_g__Ruminococcus_1	0.0258331	0.145158	0.103332	0.0123015	0.0172221	0.16361	0	0	0	0	0	0.0947214	0.198054	0.327219	0.0430552	0.180832	0.0774994	0.0947214	0	0	0	0	0	0	0.723327	0.0861104	0	0	0	0	0	0
OTU635	k__norank_d__Bacteria	p__Firmicutes	c__Clostridia	o__Clostridiales	f__Ruminococcaceae	g__Papillibacter	s__uncultured_bacterium_g__Papillibacter	0.00984119	0.161149	0.0405949	0.0738089	0.00861104	0.0258331	0.00861104	0.00861104	0.00861104	0.00861104	0	0.180832	0.137777	0.223887	0.129166	0.172221	0.16361	0.120555	0.0344442	0.0344442	0.0258331	0.0172221	0.0430552	0.0602773	0.0688883	0.0774994	0.0947214	0.0172221	0.0688883	0.0602773	0.0861104	0.111944
OTU331	k__norank_d__Bacteria	p__Firmicutes	c__Erysipelotrichia	o__Erysipelotrichales	f__Erysipelotrichaceae	g__Erysipelotrichaceae_UCG-004	s__unclassified_g__Erysipelotrichaceae_UCG-004	0.188213	0.0602773	0.0172221	0.0172221	0.0430552	0.0602773	0.154999	0.00861104	0.0172221	0.654439	0.378886	0	0.172221	0.154999	0.0516662	0.0172221	0	0.0258331	0.00861104	0	0	0.00861104	0.00861104	0.0430552	0.0516662	0.0516662	0	0	0.0688883	0	0	0
OTU1240	k__norank_d__Bacteria	p__Firmicutes	c__Clostridia	o__Clostridiales	f__Ruminococcaceae	g__Ruminococcus_1	s__Ruminococcus_flavefaciens	0.179602	0.0307537	0.0651979	0.00369045	1.12805	0.00861104	0.0430552	0.0172221	0	0.00861104	0.0516662	0	0.00861104	0.0172221	0.0516662	0.129166	0	0.00861104	0	0	0	0	0	0.00861104	0.447774	0.0258331	0	0	0	0	0	0
OTU975	k__norank_d__Bacteria	p__Firmicutes	c__Clostridia	o__Clostridiales	f__Ruminococcaceae	g__Ruminococcaceae_UCG-010	s__unclassified_g__Ruminococcaceae_UCG-010	0.0774994	0.0479758	0.0479758	0.105793	0.0258331	0.0516662	0.0861104	0.129166	0.0688883	0.111944	0.0688883	0.00861104	0	0.0344442	0.00861104	0.0430552	0	0.241109	0.0602773	0.00861104	0.0258331	0.103332	0.103332	0.0258331	0.00861104	0.0602773	0.146388	0.0861104	0.266942	0.0774994	0.0602773	0.0430552
OTU197	k__norank_d__Bacteria	p__Firmicutes	c__Clostridia	o__Clostridiales	f__Clostridiales_vadinBB60_group	g__norank_f__Clostridiales_vadinBB60_group	s__Clostridiales_bacterium_enrichment_culture_clone_06-1235251-76	0.104563	0.0676582	0.0504361	0.0541265	0.0774994	0.0774994	0.0688883	0.0947214	0.0602773	0.16361	0.189443	0.0344442	0.00861104	0.0774994	0.0172221	0.0602773	0.0258331	0.24972	0.111944	0.0344442	0	0.0430552	0.0430552	0.0172221	0.103332	0.0172221	0.0516662	0.0688883	0.0172221	0.0172221	0.0258331	0.180832
OTU998	k__norank_d__Bacteria	p__Firmicutes	c__Clostridia	o__Clostridiales	f__Ruminococcaceae	g__Ruminococcaceae_UCG-014	s__unclassified_g__Ruminococcaceae_UCG-014	0.0541265	0.204205	0.00369045	0.0123015	0.0688883	0.232498	0.0172221	0.0430552	0.00861104	0.00861104	0	0.370275	0.154999	0.146388	0.0947214	0.103332	0.370275	0.189443	0.0258331	0	0	0	0	0	0	0	0.00861104	0.0602773	0	0	0	0.0172221
OTU576	k__norank_d__Bacteria	p__Firmicutes	c__Clostridia	o__Clostridiales	f__Ruminococcaceae	g__UBA1819	s__uncultured_organism_g__UBA1819	0.177141	0.0110713	0.00492059	0.0787295	0.154999	0.0947214	0.103332	0.223887	0.0516662	0.335831	0.275553	0.0258331	0.00861104	0	0.0172221	0	0.0172221	0.00861104	0.00861104	0.00861104	0	0	0.00861104	0.00861104	0	0.00861104	0	0.0602773	0	0	0	0.482218
OTU1768	k__norank_d__Bacteria	p__Firmicutes	c__Clostridia	o__Clostridiales	f__Christensenellaceae	g__Christensenellaceae_R-7_group	s__unclassified_g__Christensenellaceae_R-7_group	0.0147618	0.0282934	0.057817	0.16853	0.00861104	0	0.0258331	0.0344442	0.0258331	0	0.00861104	0.0344442	0	0	0.0602773	0.0602773	0.0258331	0.0172221	0.0172221	0.0172221	0.103332	0.0688883	0.0602773	0.129166	0.00861104	0.0774994	0.223887	0.16361	0.0172221	0.309997	0.361664	0.0258331
OTU1796	k__norank_d__Bacteria	p__Actinobacteria	c__Actinobacteria	o__Coriobacteriales	f__Eggerthellaceae	g__unclassified_f__Eggerthellaceae	s__unclassified_f__Eggerthellaceae	0.00861104	0.0110713	0.126705	0.123015	0.00861104	0	0	0.00861104	0	0.0258331	0.0172221	0.0258331	0	0.00861104	0.00861104	0.0172221	0	0.0172221	0.456385	0.0258331	0.0602773	0.0688883	0.0774994	0.0861104	0.111944	0.0602773	0.111944	0.0516662	0.0947214	0.0688883	0.0602773	0.41333
OTU1107	k__norank_d__Bacteria	p__Firmicutes	c__Clostridia	o__Clostridiales	f__Ruminococcaceae	g__unclassified_f__Ruminococcaceae	s__unclassified_f__Ruminococcaceae	0.0738089	0.0405949	0.103332	0.0504361	0.146388	0.0516662	0	0.0602773	0.0258331	0.137777	0.0947214	0.0344442	0.0602773	0.0430552	0.0688883	0.00861104	0.0516662	0.0172221	0.0688883	0.0344442	0.103332	0.0516662	0.0688883	0.189443	0.206665	0.111944	0.0258331	0.0602773	0.0344442	0.0258331	0.0258331	0.0688883
OTU447	k__norank_d__Bacteria	p__Firmicutes	c__Clostridia	o__Clostridiales	f__Ruminococcaceae	g__Ruminococcaceae_UCG-005	s__unclassified_g__Ruminococcaceae_UCG-005	0.0369045	0.0651979	0.0898008	0.0750391	0.0172221	0.0172221	0.0516662	0.0861104	0.0344442	0.0344442	0.0172221	0.111944	0.0688883	0.0602773	0.0602773	0.0430552	0.0688883	0.0430552	0.318608	0.0516662	0.0344442	0.0602773	0.0430552	0.0602773	0.0602773	0.0516662	0.0688883	0.0516662	0.146388	0.0258331	0.0344442	0.146388
OTU526	k__norank_d__Bacteria	p__Firmicutes	c__Clostridia	o__Clostridiales	f__Lachnospiraceae	g__unclassified_f__Lachnospiraceae	s__unclassified_f__Lachnospiraceae	0.0590471	0.182062	0.0110713	0.0123015	0.0172221	0.111944	0.0258331	0.103332	0.154999	0	0	0.275553	0.335831	0.0688883	0.00861104	0.16361	0.292775	0.129166	0.0344442	0	0.0344442	0	0.00861104	0	0	0	0	0.0258331	0	0.0258331	0.0344442	0
OTU570	k__norank_d__Bacteria	p__Firmicutes	c__Clostridia	o__Clostridiales	f__Ruminococcaceae	g__Ruminococcus_1	s__unclassified_g__Ruminococcus_1	0.0233728	0.0528964	0.120555	0.0651979	0.0344442	0.0344442	0.0172221	0.00861104	0.0516662	0	0.0172221	0.0172221	0.0947214	0.0344442	0.0688883	0.0861104	0.0172221	0.0516662	0.0602773	0.335831	0	0.0516662	0.0516662	0.0516662	0.292775	0.0172221	0.00861104	0.00861104	0.0258331	0.0602773	0.0430552	0.292775
OTU1739	k__norank_d__Bacteria	p__Firmicutes	c__Clostridia	o__Clostridiales	f__Ruminococcaceae	g__Ruminococcaceae_UCG-010	s__uncultured_bacterium_g__Ruminococcaceae_UCG-010	0.0233728	0.0221427	0.131626	0.0811898	0.0688883	0.0344442	0.0344442	0.0258331	0	0	0	0.00861104	0.00861104	0.0344442	0	0.0258331	0.0172221	0.0602773	0.16361	0.533884	0.0258331	0.0602773	0.0602773	0.0688883	0.00861104	0.0344442	0.266942	0.0344442	0.0602773	0.0344442	0.0258331	0.111944
OTU1000	k__norank_d__Bacteria	p__Firmicutes	c__Clostridia	o__Clostridiales	f__Family_XIII	g__Family_XIII_AD3011_group	s__uncultured_organism_g__Family_XIII_AD3011_group	0.0196824	0.139007	0.0492059	0.0442853	0.0172221	0.00861104	0.00861104	0.0344442	0.0430552	0.00861104	0.0172221	0.154999	0.172221	0.0861104	0.0172221	0.154999	0.198054	0.189443	0.0344442	0.0688883	0.00861104	0.0516662	0.0602773	0.0947214	0.0258331	0.0516662	0.120555	0.0172221	0.0430552	0.0172221	0.0258331	0.0344442
OTU38	k__norank_d__Bacteria	p__Firmicutes	c__Clostridia	o__Clostridiales	f__Ruminococcaceae	g__Ruminococcaceae_UCG-014	s__unclassified_g__Ruminococcaceae_UCG-014	0.0369045	0.115634	0.0799597	0.0196824	0.0258331	0.0947214	0.0172221	0.0688883	0.0344442	0.00861104	0.00861104	0.103332	0.120555	0.137777	0.0430552	0.198054	0.172221	0.0344442	0.0947214	0.00861104	0.0516662	0	0	0.327219	0.0774994	0.00861104	0.0344442	0	0	0	0	0.0947214
OTU1783	k__norank_d__Bacteria	p__Firmicutes	c__Clostridia	o__Clostridiales	f__Ruminococcaceae	g__unclassified_f__Ruminococcaceae	s__unclassified_f__Ruminococcaceae	0.00492059	0.00861104	0.0565868	0.180832	0.0258331	0.00861104	0	0	0	0	0	0.00861104	0.0172221	0.00861104	0	0.00861104	0.00861104	0.00861104	0.24972	0	0	0.0688883	0.0516662	0	0.0258331	0.0430552	0.198054	0.0688883	0.189443	0.292775	0.404719	0.0688883
OTU482	k__norank_d__Bacteria	p__Spirochaetes	c__Spirochaetia	o__Spirochaetales	f__Spirochaetaceae	g__Treponema_2	s__uncultured_bacterium_g__Treponema_2	0.0184522	0.0492059	0.0947214	0.0885707	0	0	0.0430552	0.0172221	0.0602773	0.00861104	0	0.0516662	0.0258331	0.0602773	0.111944	0.0430552	0.0430552	0.00861104	0.0258331	0.0172221	0.180832	0.215276	0.198054	0.00861104	0.0172221	0.0602773	0.0861104	0.189443	0.103332	0.0774994	0.0774994	0.0258331
OTU1560	k__norank_d__Bacteria	p__Bacteroidetes	c__Bacteroidia	o__Bacteroidales	f__Bacteroidaceae	g__Bacteroides	s__Bacteroides_vulgatus	0.237419	0.00369045	0.00861104	0.00123015	0.198054	0	0.0172221	0.00861104	0.00861104	1.39499	0.0344442	0	0	0.00861104	0.00861104	0	0	0.00861104	0.0172221	0	0.00861104	0.00861104	0.0258331	0	0	0	0	0.00861104	0	0	0	0
OTU1021	k__norank_d__Bacteria	p__Firmicutes	c__Clostridia	o__Clostridiales	f__Ruminococcaceae	g__Ruminococcaceae_UCG-014	s__unclassified_g__Ruminococcaceae_UCG-014	0.126705	0.104563	0.00492059	0.0147618	0.0774994	0.0344442	0.258331	0.0516662	0.0688883	0.206665	0.189443	0.172221	0.0861104	0.0602773	0.0344442	0.0344442	0.198054	0.146388	0.0344442	0	0	0	0	0	0	0.00861104	0.0172221	0	0	0	0	0.0774994
OTU609	k__norank_d__Bacteria	p__Firmicutes	c__Clostridia	o__Clostridiales	f__Ruminococcaceae	g__Ruminococcaceae_UCG-005	s__uncultured_prokaryote_g__Ruminococcaceae_UCG-005	0.0615074	0.132856	0.0344442	0.0209125	0.0344442	0.0688883	0.0947214	0.137777	0.0430552	0.0172221	0.0344442	0.0947214	0.146388	0.0602773	0.232498	0.0688883	0.0774994	0.24972	0.0172221	0.0430552	0.0602773	0.0430552	0.0516662	0	0.0258331	0.0602773	0.0172221	0	0.0258331	0.0172221	0.0172221	0.00861104
OTU1597	k__norank_d__Bacteria	p__Actinobacteria	c__Actinobacteria	o__Bifidobacteriales	f__Bifidobacteriaceae	g__Bifidobacterium	s__Bifidobacterium_thermophilum_RBL67	0.24726	0	0.0024603	0	0.137777	0.111944	0.0774994	0.602773	0.645828	0.0430552	0.111944	0	0	0	0	0	0	0	0	0	0	0	0.0172221	0	0	0	0	0	0	0	0	0
OTU148	k__norank_d__Bacteria	p__Firmicutes	c__Clostridia	o__Clostridiales	f__Ruminococcaceae	g__Ruminococcaceae_NK4A214_group	s__unclassified_g__Ruminococcaceae_NK4A214_group	0.0811898	0.0885707	0.0725788	0.00615074	0.0172221	0.0861104	0	0.0602773	0.0516662	0.103332	0.24972	0	0.0516662	0.120555	0.327219	0.103332	0	0.0172221	0	0.0947214	0.0344442	0.00861104	0.0172221	0.223887	0.129166	0	0.0430552	0	0	0	0	0
OTU1814	k__norank_d__Bacteria	p__Firmicutes	c__Clostridia	o__Clostridiales	f__Ruminococcaceae	g__Ruminococcaceae_UCG-005	s__unclassified_g__Ruminococcaceae_UCG-005	0.0110713	0.0196824	0.134086	0.0836501	0.00861104	0.0258331	0	0.0172221	0.00861104	0.0172221	0	0.0172221	0.0602773	0	0.0258331	0.0258331	0	0.00861104	0.111944	0.189443	0.0172221	0.0861104	0.0947214	0.266942	0.172221	0.0774994	0.172221	0.0258331	0.0947214	0	0.0861104	0.129166
OTU1722	k__norank_d__Bacteria	p__Actinobacteria	c__Actinobacteria	o__Coriobacteriales	f__norank_o__Coriobacteriales	g__norank_f__norank_o__Coriobacteriales	s__uncultured_bacterium_g__norank_f__norank_o__Coriobacteriales	0.0307537	0.107023	0.0750391	0.0344442	0.00861104	0.0516662	0	0.0258331	0.0172221	0.0947214	0.0172221	0.0516662	0.103332	0.241109	0.0774994	0.0774994	0.0861104	0.111944	0.0430552	0.16361	0.0430552	0.0172221	0.0344442	0.111944	0.111944	0.00861104	0.0258331	0.00861104	0.0344442	0.0172221	0.0258331	0.120555
OTU226	k__norank_d__Bacteria	p__Bacteroidetes	c__Bacteroidia	o__Bacteroidales	f__unclassified_o__Bacteroidales	g__unclassified_o__Bacteroidales	s__unclassified_o__Bacteroidales	0.0405949	0.0356743	0.0307537	0.139007	0	0.0602773	0.0258331	0.0430552	0.129166	0.0172221	0.00861104	0	0.0344442	0.0172221	0.0774994	0.0258331	0.0516662	0.0430552	0	0.0430552	0.103332	0.0430552	0.0172221	0.00861104	0	0.645828	0.0172221	0.0430552	0.180832	0.0344442	0.0258331	0.0258331
OTU676	k__norank_d__Bacteria	p__Firmicutes	c__Clostridia	o__Clostridiales	f__Lachnospiraceae	g__Lachnospiraceae_NK4A136_group	s__unclassified_g__Lachnospiraceae_NK4A136_group	0.0984119	0.0295236	0.0590471	0.057817	0.0602773	0.0688883	0.275553	0.0861104	0.0861104	0.0344442	0.0774994	0.0172221	0.0774994	0.0172221	0.0172221	0.0172221	0.0602773	0	0.0602773	0.0344442	0.0947214	0.0344442	0.0172221	0.0774994	0.0947214	0.241109	0	0.0688883	0.0774994	0	0	0.0172221
OTU420	k__norank_d__Bacteria	p__Spirochaetes	c__Spirochaetia	o__Spirochaetales	f__Spirochaetaceae	g__Treponema_2	s__uncultured_bacterium_g__Treponema_2	0.110713	0.0492059	0.0307537	0.0467456	0.0172221	0.0774994	0.206665	0.16361	0.103332	0.129166	0.0774994	0.00861104	0.00861104	0.16361	0.00861104	0.0861104	0.0172221	0.0516662	0.00861104	0.00861104	0.0258331	0.120555	0.0516662	0	0	0.0688883	0.0688883	0.0172221	0	0.0688883	0.0947214	0.00861104
OTU345	k__norank_d__Bacteria	p__Bacteroidetes	c__Bacteroidia	o__Bacteroidales	f__Tannerellaceae	g__Parabacteroides	s__Porphyromonadaceae_bacterium_DJF_B175	0.134086	0.0504361	0.0270633	0.0184522	0.154999	0.146388	0.0688883	0.103332	0.241109	0.16361	0.0602773	0.0344442	0.0430552	0.0602773	0.0602773	0.0947214	0.0172221	0.0430552	0.0344442	0.00861104	0.0258331	0.0602773	0.0344442	0	0.0258331	0.0344442	0	0	0.0516662	0.0258331	0.0172221	0
OTU328	k__norank_d__Bacteria	p__Bacteroidetes	c__Bacteroidia	o__Bacteroidales	f__Muribaculaceae	g__norank_f__Muribaculaceae	s__unclassified_g__norank_f__Muribaculaceae	0.0725788	0.0701185	0.00492059	0.0824199	0.00861104	0.0258331	0.0516662	0.120555	0.0172221	0.154999	0.129166	0.103332	0	0	0.24972	0.0258331	0.0861104	0.0258331	0	0.0172221	0.00861104	0	0	0	0.00861104	0.00861104	0.0602773	0	0	0.16361	0.344442	0
OTU2	k__norank_d__Bacteria	p__Patescibacteria	c__Saccharimonadia	o__Saccharimonadales	f__Saccharimonadaceae	g__Candidatus_Saccharimonas	s__uncultured_rumen_bacterium_g__Candidatus_Saccharimonas	0.00861104	0.0651979	0.123015	0.0307537	0	0.0258331	0	0	0	0.00861104	0.0258331	0.137777	0.0947214	0.00861104	0	0	0.180832	0.0344442	0	0.0516662	0.180832	0.24972	0.241109	0.129166	0.00861104	0.215276	0	0	0	0	0	0
OTU935	k__norank_d__Bacteria	p__Bacteroidetes	c__Bacteroidia	o__Bacteroidales	f__Rikenellaceae	g__Rikenellaceae_RC9_gut_group	s__uncultured_bacterium_g__Rikenellaceae_RC9_gut_group	0.00492059	0.199284	0.00615074	0.0159919	0.00861104	0.00861104	0	0	0.0172221	0	0	0.223887	0.0774994	0.318608	0.275553	0.16361	0.215276	0.120555	0	0	0	0.0172221	0	0.0258331	0	0.0258331	0.0516662	0	0.0172221	0	0.00861104	0.00861104
OTU508	k__norank_d__Bacteria	p__Bacteroidetes	c__Bacteroidia	o__Bacteroidales	f__Rikenellaceae	g__Rikenellaceae_RC9_gut_group	s__uncultured_bacterium_g__Rikenellaceae_RC9_gut_group	0.100872	0.118094	0	0.00738089	0	0.0861104	0.120555	0.0516662	0.0602773	0.120555	0.266942	0.172221	0.0688883	0.215276	0.0516662	0.0861104	0.146388	0.0861104	0	0	0	0	0	0	0	0	0.00861104	0	0.0172221	0	0.0172221	0.00861104
OTU589	k__norank_d__Bacteria	p__Proteobacteria	c__Alphaproteobacteria	o__Paracaedibacterales	f__Paracaedibacteraceae	g__norank_f__Paracaedibacteraceae	s__unclassified_g__norank_f__Paracaedibacteraceae	0.110713	0.041825	0.0233728	0.0492059	0.00861104	0.361664	0.120555	0	0	0.198054	0.0861104	0.0430552	0	0.0430552	0.120555	0.0344442	0.0172221	0.0344442	0	0.0602773	0	0	0	0.103332	0	0.0344442	0	0	0	0.16361	0.146388	0
OTU416	k__norank_d__Bacteria	p__Spirochaetes	c__Spirochaetia	o__Spirochaetales	f__Spirochaetaceae	g__Treponema_2	s__uncultured_bacterium_g__Treponema_2	0.0922611	0.0787295	0.0393648	0.0123015	0.198054	0.0947214	0	0.0688883	0.103332	0.0774994	0.103332	0.146388	0.0344442	0.0430552	0.0344442	0.129166	0.120555	0.0430552	0.0344442	0.0344442	0.0602773	0.0688883	0	0.0516662	0.0258331	0.00861104	0	0.0258331	0.0344442	0	0	0.0172221
OTU649	k__norank_d__Bacteria	p__Firmicutes	c__Clostridia	o__Clostridiales	f__Lachnospiraceae	g__Lachnospiraceae_NK4B4_group	s__uncultured_bacterium_g__Lachnospiraceae_NK4B4_group	0.0184522	0.0270633	0.118094	0.0553567	0	0.00861104	0	0	0.0258331	0.0258331	0.0688883	0.0258331	0.0172221	0.0602773	0.0258331	0.0172221	0.0344442	0.00861104	0.0344442	0.103332	0.223887	0.0688883	0.0861104	0.223887	0.0861104	0.0258331	0.0172221	0.00861104	0.146388	0.0774994	0.0861104	0.0258331
OTU477	k__norank_d__Bacteria	p__Firmicutes	c__Clostridia	o__Clostridiales	f__Ruminococcaceae	g__Ruminococcaceae_UCG-010	s__unclassified_g__Ruminococcaceae_UCG-010	0.0639677	0.066428	0.0258331	0.0627376	0.0258331	0.111944	0.0344442	0.0516662	0.00861104	0.0774994	0.137777	0.0602773	0.0947214	0.0602773	0.0861104	0.0947214	0.0516662	0.0172221	0.0516662	0.0688883	0.0172221	0.00861104	0.00861104	0.00861104	0.0172221	0.0602773	0.00861104	0.0344442	0.0602773	0.129166	0.0947214	0.0516662
OTU920	k__norank_d__Bacteria	p__Fibrobacteres	c__Fibrobacteria	o__Fibrobacterales	f__Fibrobacteraceae	g__Fibrobacter	s__unclassified_g__Fibrobacter	0.024603	0.1673	0.0123015	0.0135316	0	0	0	0	0.0430552	0.0774994	0.0516662	0.172221	0.120555	0.146388	0.0861104	0.318608	0.275553	0.0516662	0	0	0	0.00861104	0.0430552	0.0172221	0.0172221	0.00861104	0	0	0.0258331	0.0430552	0.0172221	0
OTU33	k__norank_d__Bacteria	p__Bacteroidetes	c__Bacteroidia	o__Bacteroidales	f__Muribaculaceae	g__norank_f__Muribaculaceae	s__uncultured_bacterium_g__norank_f__Muribaculaceae	0.0701185	0.0787295	0.0135316	0.0541265	0.111944	0.154999	0.0344442	0.0602773	0.120555	0.00861104	0	0.0861104	0.103332	0.00861104	0.0688883	0.0344442	0.103332	0.146388	0.0172221	0.0258331	0.00861104	0.00861104	0.0172221	0	0.0172221	0.00861104	0.215276	0.00861104	0.0688883	0.0344442	0.0258331	0.0172221
OTU1757	k__norank_d__Bacteria	p__Tenericutes	c__Mollicutes	o__Mollicutes_RF39	f__norank_o__Mollicutes_RF39	g__norank_f__norank_o__Mollicutes_RF39	s__unclassified_g__norank_f__norank_o__Mollicutes_RF39	0	0.00369045	0.0701185	0.142697	0	0	0	0	0	0	0	0	0	0.00861104	0	0.00861104	0	0.00861104	0.0774994	0.0344442	0.223887	0.0516662	0.0947214	0.00861104	0	0.0344442	0	0.0172221	0.0861104	0.456385	0.387497	0.0172221
OTU658	k__norank_d__Bacteria	p__Firmicutes	c__Clostridia	o__Clostridiales	f__Ruminococcaceae	g__Ruminococcaceae_UCG-005	s__unclassified_g__Ruminococcaceae_UCG-005	0.0356743	0.109483	0.0258331	0.0455155	0.0516662	0.0602773	0.0688883	0.0172221	0.0258331	0	0.0258331	0.129166	0.129166	0.103332	0.0861104	0.215276	0.0602773	0.0430552	0.0172221	0.0344442	0.0258331	0.00861104	0.0172221	0.00861104	0.0688883	0.0344442	0.0172221	0.0430552	0.120555	0.0344442	0.0602773	0.00861104
OTU1103	k__norank_d__Bacteria	p__Firmicutes	c__Clostridia	o__Clostridiales	f__Clostridiaceae_1	g__Sarcina	s__unclassified_g__Sarcina	0	0	0.0110713	0.202974	0	0	0	0	0	0	0	0	0	0	0	0	0	0	0.00861104	0	0	0.0430552	0.0258331	0	0	0	0	0	0.370275	0.671661	0.378886	0
OTU1801	k__norank_d__Bacteria	p__Firmicutes	c__Clostridia	o__Clostridiales	f__Lachnospiraceae	g__unclassified_f__Lachnospiraceae	s__unclassified_f__Lachnospiraceae	0.0233728	0.0024603	0.186983	0	0.16361	0	0	0	0	0	0	0	0	0	0.00861104	0	0	0.00861104	0	0	0.00861104	0	0	0	1.30027	0	0	0	0	0	0	0
OTU173	k__norank_d__Bacteria	p__Firmicutes	c__Clostridia	o__Clostridiales	f__Ruminococcaceae	g__Oscillospira	s__uncultured_bacterium_g__Oscillospira	0.0110713	0.0898008	0.100872	0.00984119	0.00861104	0	0.0172221	0.00861104	0.0172221	0.00861104	0.0172221	0.137777	0.111944	0.129166	0.0344442	0.111944	0.0344442	0.0688883	0	0.120555	0.0258331	0.129166	0.223887	0.16361	0.0430552	0.00861104	0	0.0258331	0.0172221	0	0.00861104	0.00861104
OTU257	k__norank_d__Bacteria	p__Firmicutes	c__Clostridia	o__Clostridiales	f__Ruminococcaceae	g__Ruminococcaceae_UCG-013	s__unclassified_g__Ruminococcaceae_UCG-013	0.066428	0.0738089	0.0393648	0.0319839	0.0172221	0.0774994	0	0.0774994	0.0602773	0.103332	0.129166	0.0861104	0.0258331	0.16361	0.0861104	0.0688883	0.0430552	0.0430552	0.0172221	0.0172221	0.0344442	0.0172221	0.00861104	0.0947214	0.0861104	0.0602773	0.00861104	0.0172221	0.00861104	0.0258331	0.0947214	0.00861104
OTU776	k__norank_d__Bacteria	p__Firmicutes	c__Negativicutes	o__Selenomonadales	f__Veillonellaceae	g__Quinella	s__uncultured_bacterium_g__Quinella	0.0307537	0.161149	0.0184522	0	0.00861104	0.0344442	0	0	0.103332	0.0172221	0.0516662	0.111944	0.198054	0.266942	0.0344442	0.284164	0.129166	0.103332	0	0.0861104	0.00861104	0	0	0	0.0344442	0	0	0	0	0	0	0
OTU1728	k__norank_d__Bacteria	p__Firmicutes	c__Erysipelotrichia	o__Erysipelotrichales	f__Erysipelotrichaceae	g__Solobacterium	s__uncultured_Bulleidia_sp._g__Solobacterium	0.0196824	0.024603	0.0774994	0.0873405	0	0	0.00861104	0.00861104	0	0.0430552	0.0774994	0	0.00861104	0.120555	0.0430552	0	0	0	0.172221	0.0172221	0.0344442	0.111944	0.172221	0.0258331	0.00861104	0.0602773	0.111944	0.146388	0.198054	0.0258331	0.0516662	0.0172221
OTU917	k__norank_d__Bacteria	p__Bacteroidetes	c__Bacteroidia	o__Bacteroidales	f__Prevotellaceae	g__Prevotella_1	s__uncultured_bacterium_g__Prevotella_1	0.0381346	0.107023	0.00984119	0.0541265	0.0344442	0.0688883	0.00861104	0	0.103332	0.0172221	0.0344442	0.189443	0.0688883	0.0258331	0.0602773	0.189443	0.154999	0.0602773	0	0.0172221	0.0258331	0	0	0	0.0258331	0.0430552	0	0.00861104	0.0430552	0.120555	0.16361	0
OTU93	k__norank_d__Bacteria	p__Bacteroidetes	c__Bacteroidia	o__Bacteroidales	f__Prevotellaceae	g__Alloprevotella	s__uncultured_bacterium_g__Alloprevotella	0.0922611	0.0947214	0.0135316	0.00861104	0.206665	0.0258331	0.0861104	0.0344442	0.103332	0.180832	0.00861104	0.0258331	0	0	0.551107	0.00861104	0.0344442	0.0430552	0	0	0	0.0258331	0.0602773	0.00861104	0	0.00861104	0	0.0258331	0.00861104	0	0	0.0172221
OTU612	k__norank_d__Bacteria	p__Firmicutes	c__Clostridia	o__Clostridiales	f__Ruminococcaceae	g__[Eubacterium]_coprostanoligenes_group	s__uncultured_bacterium_g__[Eubacterium]_coprostanoligenes_group	0.0110713	0.157459	0.0110713	0.0221427	0	0.0258331	0	0.0258331	0.0258331	0	0	0.16361	0.103332	0.361664	0.0774994	0.111944	0.223887	0.0602773	0.0344442	0.00861104	0	0	0	0.0172221	0.0172221	0.0602773	0.00861104	0.00861104	0.0172221	0.0258331	0.0344442	0
OTU315	k__norank_d__Bacteria	p__Firmicutes	c__Clostridia	o__Clostridiales	f__Lachnospiraceae	g__unclassified_f__Lachnospiraceae	s__unclassified_f__Lachnospiraceae	0.0123015	0.0455155	0.0282934	0.113174	0.0172221	0.00861104	0.0516662	0	0.00861104	0	0	0.0344442	0.0430552	0.0774994	0.0172221	0.0516662	0.0258331	0.0688883	0.0344442	0.0258331	0.0258331	0.0258331	0.0344442	0.0344442	0.0172221	0.275553	0.232498	0.0430552	0.0172221	0.111944	0.0774994	0.0344442
OTU323	k__norank_d__Bacteria	p__Proteobacteria	c__Gammaproteobacteria	o__Betaproteobacteriales	f__Burkholderiaceae	g__Oxalobacter	s__unclassified_g__Oxalobacter	0.0307537	0.16484	0.00123015	0.00123015	0.0602773	0.00861104	0.00861104	0	0.00861104	0.0688883	0.0602773	0.00861104	0.120555	0.568329	0.0172221	0.16361	0	0.275553	0	0.00861104	0	0	0	0	0	0	0	0	0	0	0	0.00861104
OTU135	k__norank_d__Bacteria	p__Firmicutes	c__Clostridia	o__Clostridiales	f__Ruminococcaceae	g__Ruminococcaceae_UCG-013	s__unclassified_g__Ruminococcaceae_UCG-013	0.0319839	0.145158	0.00738089	0.0135316	0.0688883	0.0344442	0	0.0947214	0.0172221	0	0.00861104	0.335831	0.0861104	0.0258331	0.0516662	0.0602773	0.292775	0.16361	0.0258331	0	0	0.00861104	0	0.0172221	0	0.00861104	0	0.0602773	0.00861104	0.00861104	0.00861104	0
OTU1561	k__norank_d__Bacteria	p__Bacteroidetes	c__Bacteroidia	o__Bacteroidales	f__Bacteroidaceae	g__Bacteroides	s__Bacteroides_fragilis_g__Bacteroides	0.00123015	0.130396	0.0651979	0.00123015	0.00861104	0	0	0	0	0	0	0	0	0	0.895548	0	0.00861104	0.00861104	0	0	0	0.24972	0.206665	0	0	0	0.00861104	0	0	0	0	0
OTU510	k__norank_d__Bacteria	p__Firmicutes	c__Clostridia	o__Clostridiales	f__Ruminococcaceae	g__[Eubacterium]_coprostanoligenes_group	s__unclassified_g__[Eubacterium]_coprostanoligenes_group	0.041825	0.0369045	0.0651979	0.0467456	0.0344442	0.0172221	0.00861104	0.103332	0.129166	0	0	0.0172221	0.0258331	0.120555	0.00861104	0.0602773	0.0258331	0	0	0.0947214	0.258331	0.0344442	0.0430552	0	0.0258331	0.00861104	0	0	0.198054	0.0947214	0.0258331	0
OTU841	k__norank_d__Bacteria	p__Firmicutes	c__Clostridia	o__Clostridiales	f__Ruminococcaceae	g__Oscillibacter	s__unclassified_g__Oscillibacter	0.0159919	0.111944	0.0221427	0.0319839	0.0344442	0.0172221	0	0.0172221	0.0258331	0.00861104	0.00861104	0.0861104	0.0602773	0.232498	0.0258331	0.137777	0.137777	0.103332	0.00861104	0.0258331	0.0172221	0.0602773	0.0172221	0.0258331	0	0	0.0172221	0.0344442	0	0.0688883	0.0861104	0.0172221
OTU479	k__norank_d__Bacteria	p__Firmicutes	c__Clostridia	o__Clostridiales	f__Christensenellaceae	g__Christensenellaceae_R-7_group	s__unclassified_g__Christensenellaceae_R-7_group	0.0725788	0.0295236	0.057817	0.0209125	0.0516662	0.0258331	0.0774994	0.137777	0.0430552	0.103332	0.0688883	0.0430552	0.0258331	0.00861104	0.0344442	0.0516662	0.0172221	0.0258331	0.0172221	0.0344442	0.00861104	0.120555	0.0861104	0.0430552	0.0947214	0.0258331	0.0344442	0.0172221	0.0602773	0	0.00861104	0
OTU1819	k__norank_d__Bacteria	p__Firmicutes	c__Clostridia	o__Clostridiales	f__Ruminococcaceae	g__Ruminococcaceae_UCG-014	s__uncultured_bacterium_g__Ruminococcaceae_UCG-014	0.0947214	0.0159919	0.057817	0.0123015	0.654439	0.00861104	0	0	0	0	0	0	0.0516662	0.0344442	0.0258331	0	0	0	0.0947214	0	0.00861104	0.154999	0.120555	0	0.0258331	0.0774994	0.00861104	0	0	0	0	0
OTU800	k__norank_d__Bacteria	p__Firmicutes	c__Clostridia	o__Clostridiales	f__Ruminococcaceae	g__Ruminococcaceae_UCG-014	s__unclassified_g__Ruminococcaceae_UCG-014	0.0676582	0.0516662	0.0430552	0.0172221	0.0602773	0.0774994	0.0947214	0.0602773	0.0688883	0.0430552	0.0688883	0.0602773	0.0344442	0.0344442	0.0258331	0.0688883	0.0688883	0.0688883	0.0430552	0.00861104	0.0602773	0.0861104	0.0516662	0.00861104	0.0430552	0.0344442	0.0258331	0.0430552	0.00861104	0	0.00861104	0
OTU1754	k__norank_d__Bacteria	p__Bacteroidetes	c__Bacteroidia	o__Bacteroidales	f__Tannerellaceae	g__Parabacteroides	s__Porphyromonadaceae_bacterium_DJF_B175	0.0947214	0.0319839	0.0196824	0.033214	0.0861104	0.0947214	0.0602773	0.0688883	0.0344442	0.189443	0.129166	0.0430552	0.0172221	0.0516662	0.0602773	0.0258331	0.00861104	0.0172221	0.0430552	0.00861104	0.0258331	0.0258331	0.0258331	0.00861104	0	0.0344442	0.00861104	0.0344442	0.0258331	0.0516662	0.0602773	0.0172221
OTU206	k__norank_d__Bacteria	p__Firmicutes	c__Clostridia	o__Clostridiales	f__Ruminococcaceae	g__Ruminococcaceae_UCG-014	s__uncultured_bacterium_g__Ruminococcaceae_UCG-014	0.0307537	0.129166	0.00861104	0.00738089	0.0258331	0.172221	0.0172221	0	0	0	0	0.00861104	0.232498	0.533884	0.0602773	0.0430552	0.00861104	0.0172221	0.0344442	0.0172221	0	0	0	0.00861104	0	0.0516662	0	0	0	0	0	0
OTU1699	k__norank_d__Bacteria	p__Firmicutes	c__Clostridia	o__Clostridiales	f__Lachnospiraceae	g__unclassified_f__Lachnospiraceae	s__unclassified_f__Lachnospiraceae	0.00492059	0.0024603	0.0405949	0.127935	0.00861104	0	0	0	0	0.0172221	0.00861104	0	0	0	0.0172221	0	0	0	0.0688883	0.172221	0.0172221	0.0172221	0.00861104	0	0	0	0	0	0	0	0	0.895548
OTU1016	k__norank_d__Bacteria	p__Cyanobacteria	c__Melainabacteria	o__Gastranaerophilales	f__norank_o__Gastranaerophilales	g__norank_f__norank_o__Gastranaerophilales	s__uncultured_bacterium_g__norank_f__norank_o__Gastranaerophilales	0.0639677	0.0688883	0.0184522	0.0221427	0	0.0430552	0.00861104	0.146388	0.00861104	0.0516662	0.189443	0.0430552	0	0.0430552	0.146388	0.172221	0.0516662	0.0258331	0	0	0.129166	0	0	0	0	0	0.0172221	0	0	0.0861104	0.0516662	0
OTU691	k__norank_d__Bacteria	p__Firmicutes	c__Clostridia	o__Clostridiales	f__Ruminococcaceae	g__Oscillospira	s__uncultured_bacterium_g__Oscillospira	0.0196824	0.0565868	0.0848802	0.00861104	0.0172221	0.00861104	0	0.0430552	0.0172221	0.0258331	0.0258331	0.0430552	0.0172221	0.0258331	0.137777	0.111944	0.0258331	0.0344442	0	0.0688883	0.00861104	0.111944	0.172221	0.215276	0.0172221	0.0258331	0.00861104	0.0172221	0	0	0.00861104	0
OTU1096	k__norank_d__Bacteria	p__Firmicutes	c__Clostridia	o__Clostridiales	f__Lachnospiraceae	g__norank_f__Lachnospiraceae	s__unclassified_g__norank_f__Lachnospiraceae	0.0024603	0.0442853	0.0430552	0.0799597	0.0172221	0	0	0	0	0	0	0.0602773	0.0344442	0.0344442	0.0344442	0.0258331	0.0258331	0.0947214	0	0.111944	0.0172221	0.0516662	0.0688883	0.00861104	0.0430552	0.0861104	0.0430552	0.0258331	0.206665	0.0774994	0.111944	0.00861104
OTU1593	k__norank_d__Bacteria	p__Firmicutes	c__Bacilli	o__Lactobacillales	f__Lactobacillaceae	g__Lactobacillus	s__unclassified_g__Lactobacillus	0.0479758	0.0184522	0.0528964	0.0504361	0	0.0172221	0.0947214	0.137777	0.0516662	0.00861104	0.0258331	0.0258331	0.0688883	0.00861104	0	0	0.00861104	0.0172221	0.0947214	0.223887	0.00861104	0.00861104	0.00861104	0.0172221	0.00861104	0.0258331	0	0.0258331	0.275553	0	0.00861104	0.0172221
OTU717	k__norank_d__Bacteria	p__Bacteroidetes	c__Bacteroidia	o__Bacteroidales	f__Muribaculaceae	g__norank_f__Muribaculaceae	s__uncultured_bacterium_g__norank_f__Muribaculaceae	0.0873405	0.0541265	0.0110713	0.0172221	0.0258331	0.0774994	0.0861104	0.0947214	0.309997	0.0172221	0	0.0172221	0.154999	0	0.0861104	0.0602773	0.0258331	0.0344442	0.00861104	0.0258331	0	0.00861104	0.0258331	0.00861104	0	0.00861104	0.00861104	0.0430552	0	0.0430552	0.0172221	0
OTU251	k__norank_d__Bacteria	p__Firmicutes	c__Clostridia	o__Clostridiales	f__Ruminococcaceae	g__Ruminococcaceae_UCG-013	s__uncultured_bacterium_g__Ruminococcaceae_UCG-013	0.0688883	0.0344442	0.0270633	0.0381346	0.0516662	0.0688883	0.00861104	0.0947214	0.0258331	0.0688883	0.16361	0.00861104	0.0258331	0.0258331	0.0344442	0.00861104	0.0344442	0.103332	0.0516662	0.00861104	0.0172221	0.00861104	0.0172221	0.0344442	0.0516662	0	0.0258331	0.0516662	0.0688883	0.0344442	0.0688883	0.0172221
OTU341	k__norank_d__Bacteria	p__Firmicutes	c__Clostridia	o__Clostridiales	f__Christensenellaceae	g__Christensenellaceae_R-7_group	s__unclassified_g__Christensenellaceae_R-7_group	0.0713486	0.0024603	0.057817	0.0369045	0.0688883	0	0.0947214	0.0947214	0.0172221	0.129166	0.0947214	0	0.00861104	0	0.00861104	0	0	0	0	0.0172221	0.0861104	0.0430552	0.00861104	0.16361	0.0861104	0.206665	0.0172221	0.00861104	0.0172221	0	0	0.00861104
OTU1686	k__norank_d__Bacteria	p__Firmicutes	c__Clostridia	o__Clostridiales	f__Ruminococcaceae	g__norank_f__Ruminococcaceae	s__unclassified_g__norank_f__Ruminococcaceae	0.0024603	0.00738089	0.0209125	0.136546	0.00861104	0	0	0	0	0.00861104	0	0	0.0258331	0.0172221	0.00861104	0	0	0	0.00861104	0.0344442	0.0258331	0.00861104	0.0172221	0.0430552	0.00861104	0.00861104	0.0430552	0.387497	0.00861104	0.24972	0.206665	0.0516662
OTU1171	k__norank_d__Bacteria	p__Firmicutes	c__Clostridia	o__Clostridiales	f__Ruminococcaceae	g__Oscillibacter	s__unclassified_g__Oscillibacter	0.0209125	0.0885707	0.0184522	0.0369045	0.00861104	0.00861104	0.00861104	0.0430552	0.0688883	0	0.00861104	0.103332	0.0602773	0.154999	0.0688883	0.120555	0.0861104	0.0258331	0	0.0430552	0	0.0172221	0.0430552	0.00861104	0.0172221	0.0172221	0.0172221	0.0688883	0.00861104	0.0430552	0.0774994	0.0258331
OTU294	k__norank_d__Bacteria	p__Actinobacteria	c__Actinobacteria	o__Bifidobacteriales	f__Bifidobacteriaceae	g__Bifidobacterium	s__Bifidobacterium_pseudolongum_subsp._globosum	0.16238	0	0	0.0024603	0	0.0516662	0.00861104	0.516662	0.327219	0.0947214	0.137777	0	0	0	0	0	0	0	0	0	0	0	0	0	0	0.00861104	0	0.00861104	0	0	0	0
OTU1700	k__norank_d__Bacteria	p__Bacteroidetes	c__Bacteroidia	o__Bacteroidales	f__Tannerellaceae	g__Parabacteroides	s__Porphyromonadaceae_bacterium_DJF_B175	0.132856	0.00369045	0.024603	0.0024603	0.0430552	0.180832	0.103332	0.0688883	0.111944	0.198054	0.223887	0	0	0.00861104	0	0	0.0172221	0	0.0516662	0.0258331	0.0172221	0.0258331	0.0172221	0.00861104	0.0258331	0	0	0	0.0172221	0	0	0
OTU357	k__norank_d__Bacteria	p__Patescibacteria	c__Saccharimonadia	o__Saccharimonadales	f__unclassified_o__Saccharimonadales	g__unclassified_o__Saccharimonadales	s__unclassified_o__Saccharimonadales	0.105793	0.057817	0	0	0.103332	0.0774994	0.0602773	0.120555	0.0774994	0.146388	0.154999	0.111944	0.0172221	0.0688883	0.0258331	0.0344442	0.129166	0.0172221	0	0	0	0	0	0	0	0	0	0	0	0	0	0
OTU400	k__norank_d__Bacteria	p__Firmicutes	c__Clostridia	o__Clostridiales	f__Christensenellaceae	g__Christensenellaceae_R-7_group	s__unclassified_g__Christensenellaceae_R-7_group	0.0135316	0.0356743	0.0553567	0.0590471	0	0.00861104	0.0172221	0.0430552	0.0172221	0	0.00861104	0.0774994	0.0258331	0.0258331	0.0172221	0	0.0774994	0.0258331	0.00861104	0.103332	0.0430552	0.0774994	0.0861104	0.0602773	0.00861104	0.0258331	0.154999	0.0602773	0.00861104	0.0774994	0.0861104	0
OTU1823	k__norank_d__Bacteria	p__Firmicutes	c__Clostridia	o__Clostridiales	f__Lachnospiraceae	g__[Eubacterium]_ruminantium_group	s__uncultured_bacterium_g__[Eubacterium]_ruminantium_group	0.0147618	0.00369045	0.0184522	0.124245	0.0344442	0.0172221	0.0172221	0	0.0344442	0	0	0	0	0	0	0.0172221	0.00861104	0	0.0516662	0.0172221	0.0172221	0.0344442	0.00861104	0	0	0.103332	0.0344442	0.387497	0.292775	0.0172221	0.0258331	0.00861104
OTU823	k__norank_d__Bacteria	p__Firmicutes	c__Clostridia	o__Clostridiales	f__Christensenellaceae	g__Christensenellaceae_R-7_group	s__uncultured_bacterium_g__Christensenellaceae_R-7_group	0.00861104	0.0221427	0.057817	0.0725788	0	0	0	0.0172221	0.0344442	0	0.00861104	0.0258331	0.0430552	0	0.0430552	0.00861104	0.00861104	0.0258331	0.103332	0.0861104	0.0602773	0.0516662	0.0430552	0.0172221	0.0430552	0.0344442	0.0430552	0.0774994	0.206665	0.0258331	0.0947214	0.0258331
OTU75	k__norank_d__Bacteria	p__Firmicutes	c__Clostridia	o__Clostridiales	f__Ruminococcaceae	g__Ruminococcaceae_UCG-014	s__gut_metagenome_g__Ruminococcaceae_UCG-014	0.0209125	0.00123015	0.0615074	0.0774994	0.0258331	0.0947214	0.0172221	0	0	0	0.00861104	0	0	0	0	0	0.00861104	0	0.223887	0.0172221	0.103332	0	0.00861104	0.0688883	0.00861104	0.129166	0.241109	0	0	0	0	0.172221
OTU338	k__norank_d__Bacteria	p__Bacteroidetes	c__Bacteroidia	o__Bacteroidales	f__Paludibacteraceae	g__norank_f__Paludibacteraceae	s__unclassified_g__norank_f__Paludibacteraceae	0.0984119	0.0356743	0.0172221	0.00738089	0.0516662	0.180832	0.00861104	0.0258331	0	0.258331	0.16361	0.0172221	0	0.0688883	0.00861104	0.0602773	0.0172221	0.0774994	0.0172221	0.0172221	0.0344442	0.0258331	0.0172221	0	0.00861104	0	0.00861104	0.0172221	0.0172221	0	0	0.00861104
OTU711	k__norank_d__Bacteria	p__Firmicutes	c__Clostridia	o__Clostridiales	f__Lachnospiraceae	g__unclassified_f__Lachnospiraceae	s__unclassified_f__Lachnospiraceae	0.0676582	0.0405949	0.024603	0.024603	0.0602773	0.0516662	0.0774994	0.0602773	0.0774994	0.111944	0.0344442	0.0516662	0.0344442	0.0688883	0.00861104	0.0602773	0.0516662	0.00861104	0.0258331	0.0172221	0	0.0258331	0.0172221	0.0172221	0.0688883	0.0172221	0	0.0344442	0	0.0258331	0.0258331	0.0688883
OTU1384	k__norank_d__Bacteria	p__Firmicutes	c__Clostridia	o__Clostridiales	f__Christensenellaceae	g__Christensenellaceae_R-7_group	s__uncultured_bacterium_g__Christensenellaceae_R-7_group	0.0159919	0.0184522	0.0738089	0.0479758	0.0172221	0.00861104	0.00861104	0.0258331	0.0172221	0	0.0344442	0.0258331	0.00861104	0.00861104	0.0516662	0.00861104	0.0172221	0.00861104	0.327219	0.00861104	0.0344442	0.00861104	0.0430552	0.0430552	0.0516662	0.0344442	0.120555	0.0344442	0.0861104	0.0172221	0.00861104	0.0344442
OTU879	k__norank_d__Bacteria	p__Firmicutes	c__Clostridia	o__Clostridiales	f__Christensenellaceae	g__Christensenellaceae_R-7_group	s__bacterium_YE57	0.00984119	0.105793	0.0295236	0.0110713	0	0.0172221	0.0172221	0.0172221	0.0172221	0	0	0.154999	0.189443	0.0602773	0.0344442	0.00861104	0.154999	0.137777	0.0258331	0.0602773	0.0430552	0.00861104	0.00861104	0.0258331	0.0344442	0.0344442	0.0258331	0	0	0.00861104	0	0.00861104
OTU671	k__norank_d__Bacteria	p__Firmicutes	c__Clostridia	o__Clostridiales	f__Ruminococcaceae	g__Ruminococcus_1	s__unclassified_g__Ruminococcus_1	0	0.156229	0	0	0	0	0	0	0	0	0	0.137777	0.706105	0	0	0.0172221	0.0774994	0.154999	0	0	0	0	0	0	0	0	0	0	0	0	0	0
OTU748	k__norank_d__Bacteria	p__Fibrobacteres	c__Fibrobacteria	o__Fibrobacterales	f__Fibrobacteraceae	g__Fibrobacter	s__uncultured_bacterium_g__Fibrobacter	0.066428	0.0738089	0.00738089	0.00738089	0.103332	0.00861104	0.0172221	0.00861104	0.154999	0.0688883	0.103332	0.0344442	0.0258331	0.0688883	0.0430552	0.275553	0.0258331	0.0430552	0	0	0.0172221	0.00861104	0.0172221	0	0.00861104	0	0	0	0.00861104	0.0172221	0.0172221	0.00861104
OTU113	k__norank_d__Bacteria	p__Firmicutes	c__Clostridia	o__Clostridiales	f__Ruminococcaceae	g__Ruminococcaceae_UCG-010	s__uncultured_bacterium_g__Ruminococcaceae_UCG-010	0.0295236	0.0110713	0.057817	0.0565868	0.00861104	0.00861104	0.00861104	0.103332	0.0430552	0.0172221	0.0172221	0.00861104	0	0.00861104	0	0.0430552	0.0172221	0	0.129166	0.0774994	0.0774994	0.0430552	0.0258331	0.00861104	0.0430552	0.0344442	0.00861104	0.120555	0.0947214	0.0602773	0.0430552	0.0344442
OTU1628	k__norank_d__Bacteria	p__Firmicutes	c__Clostridia	o__Clostridiales	f__Family_XIII	g__unclassified_f__Family_XIII	s__unclassified_f__Family_XIII	0.0135316	0.0467456	0.0430552	0.0492059	0.0172221	0.0258331	0	0.00861104	0.00861104	0.0172221	0.0172221	0.0172221	0.0774994	0.129166	0.00861104	0.0172221	0.0344442	0.0430552	0.0516662	0.0344442	0.120555	0.0258331	0.0172221	0.0344442	0.0172221	0.0258331	0.0688883	0.00861104	0.0602773	0.0947214	0.0602773	0.0258331
OTU534	k__norank_d__Bacteria	p__Firmicutes	c__Clostridia	o__Clostridiales	f__Ruminococcaceae	g__Ruminiclostridium_6	s__uncultured_bacterium_g__Ruminiclostridium_6	0.0282934	0.057817	0.0356743	0.0270633	0.00861104	0.0947214	0	0.00861104	0.0774994	0	0.00861104	0.0172221	0.0688883	0.0861104	0.0344442	0.0430552	0.00861104	0.146388	0.0172221	0.0516662	0.0172221	0.00861104	0.00861104	0.0172221	0.129166	0.0172221	0	0.0172221	0.0602773	0.0172221	0.0688883	0.00861104
OTU1627	k__norank_d__Bacteria	p__Firmicutes	c__Bacilli	o__Lactobacillales	f__Streptococcaceae	g__Streptococcus	s__Streptococcus_hyointestinalis	0.00123015	0	0.105793	0.041825	0	0	0	0.00861104	0	0	0	0	0	0	0	0	0	0	0.0172221	0.0172221	0.180832	0.292775	0.223887	0.00861104	0	0.00861104	0	0.0688883	0.0774994	0.0861104	0.0430552	0.00861104
OTU641	k__norank_d__Bacteria	p__Firmicutes	c__Clostridia	o__Clostridiales	f__Ruminococcaceae	g__Ruminiclostridium_9	s__unclassified_g__Ruminiclostridium_9	0.0196824	0.0774994	0.0258331	0.0258331	0.00861104	0	0.0430552	0.0172221	0.0258331	0.0172221	0.0258331	0.0774994	0.0430552	0.120555	0.0774994	0.0430552	0.0688883	0.111944	0.0516662	0.0258331	0.0172221	0.0430552	0.0258331	0	0.0172221	0.0344442	0.0172221	0.0172221	0.0344442	0.0516662	0.0258331	0
OTU643	k__norank_d__Bacteria	p__Firmicutes	c__Clostridia	o__Clostridiales	f__Lachnospiraceae	g__Moryella	s__human_gut_metagenome_g__Moryella	0.00861104	0.0196824	0.0282934	0.091031	0	0.0172221	0.0172221	0.00861104	0.00861104	0.00861104	0	0.0258331	0.00861104	0.0258331	0.0344442	0	0.0258331	0.0172221	0.00861104	0.0344442	0.0430552	0.0172221	0.0344442	0.0172221	0.0430552	0.103332	0.103332	0.0602773	0.0172221	0.215276	0.129166	0.00861104
OTU677	k__norank_d__Bacteria	p__Firmicutes	c__Clostridia	o__Clostridiales	f__Ruminococcaceae	g__Ruminococcaceae_UCG-010	s__unclassified_g__Ruminococcaceae_UCG-010	0.0172221	0.0319839	0.0590471	0.0393648	0	0.0258331	0.00861104	0.00861104	0.0172221	0.00861104	0.0516662	0.0430552	0.0430552	0.0344442	0.0172221	0.00861104	0.0774994	0	0	0.0774994	0.0172221	0.137777	0.0947214	0.0602773	0.0258331	0.0602773	0.0258331	0.0344442	0.0430552	0	0.0774994	0.0344442
OTU449	k__norank_d__Bacteria	p__Spirochaetes	c__Spirochaetia	o__Spirochaetales	f__Spirochaetaceae	g__Treponema_2	s__unclassified_g__Treponema_2	0.0541265	0.0787295	0.0110713	0.00123015	0.00861104	0.223887	0	0	0.146388	0	0	0.111944	0.00861104	0	0.353053	0	0.0430552	0.0344442	0	0.0258331	0.0344442	0.00861104	0.00861104	0	0	0	0.00861104	0	0	0	0	0
OTU242	k__norank_d__Bacteria	p__Synergistetes	c__Synergistia	o__Synergistales	f__Synergistaceae	g__Cloacibacillus	s__Cloacibacillus_porcorum	0.0898008	0.0356743	0.0159919	0.0024603	0.0688883	0.0602773	0.00861104	0.0344442	0.00861104	0.180832	0.266942	0.0430552	0.0172221	0.0344442	0.0172221	0.00861104	0.0861104	0.0430552	0.0516662	0.0172221	0	0	0.00861104	0	0.0344442	0	0	0.00861104	0	0	0	0.00861104
OTU1573	k__norank_d__Bacteria	p__Firmicutes	c__Clostridia	o__Clostridiales	f__Ruminococcaceae	g__Ruminococcaceae_NK4A214_group	s__metagenome_g__Ruminococcaceae_NK4A214_group	0.041825	0.0110713	0.0861104	0.00492059	0	0	0	0.111944	0.00861104	0.0774994	0.0947214	0	0.00861104	0	0.0688883	0	0	0	0	0.223887	0	0.137777	0.120555	0.0688883	0.0516662	0	0.0258331	0	0	0	0	0.00861104
OTU938	k__norank_d__Bacteria	p__Bacteroidetes	c__Bacteroidia	o__Bacteroidales	f__Bacteroidales_RF16_group	g__norank_f__Bacteroidales_RF16_group	s__uncultured_bacterium_g__norank_f__Bacteroidales_RF16_group	0.0393648	0.0627376	0.0147618	0.0270633	0.00861104	0.00861104	0	0.00861104	0.215276	0.0172221	0.0172221	0.00861104	0.0861104	0.0688883	0.0430552	0.0861104	0.0688883	0.0774994	0.0172221	0.0172221	0.0344442	0	0.0172221	0.0172221	0	0	0.00861104	0	0.0344442	0.0688883	0.0688883	0.00861104
OTU1612	k__norank_d__Bacteria	p__Firmicutes	c__Clostridia	o__Clostridiales	f__Lachnospiraceae	g__unclassified_f__Lachnospiraceae	s__unclassified_f__Lachnospiraceae	0	0.0209125	0.0799597	0.041825	0	0	0	0	0	0	0	0	0	0.0861104	0.0516662	0	0.00861104	0	0.00861104	0	0.49944	0.0172221	0	0.0172221	0.0172221	0.0602773	0	0.00861104	0.120555	0	0.0258331	0.0774994
OTU824	k__norank_d__Bacteria	p__Spirochaetes	c__Spirochaetia	o__Spirochaetales	f__Spirochaetaceae	g__Treponema_2	s__unclassified_g__Treponema_2	0.0738089	0.0676582	0.00123015	0	0.0172221	0.0947214	0.0516662	0.0344442	0.172221	0.0947214	0.0516662	0.0516662	0.0947214	0.0430552	0.0258331	0.0602773	0.120555	0.0774994	0	0	0	0	0	0.00861104	0	0	0	0	0	0	0	0
OTU1128	k__norank_d__Bacteria	p__Firmicutes	c__Clostridia	o__Clostridiales	f__Lachnospiraceae	g__Acetitomaculum	s__unclassified_g__Acetitomaculum	0.0135316	0.0393648	0.0344442	0.0553567	0	0	0.00861104	0.0602773	0.0172221	0	0.00861104	0.111944	0.0172221	0.00861104	0.0344442	0.0172221	0.0602773	0.0258331	0.0344442	0	0.129166	0.0344442	0.0344442	0	0.00861104	0.0344442	0.0688883	0.0258331	0.16361	0.0258331	0.0430552	0.0258331
OTU756	k__norank_d__Bacteria	p__Firmicutes	c__Clostridia	o__Clostridiales	f__Ruminococcaceae	g__[Eubacterium]_coprostanoligenes_group	s__unclassified_g__[Eubacterium]_coprostanoligenes_group	0.00123015	0.0873405	0.0258331	0.0282934	0	0	0	0.00861104	0	0	0	0.172221	0	0.0172221	0.0344442	0.0947214	0.232498	0.0602773	0.0258331	0	0.129166	0.00861104	0.00861104	0.00861104	0	0.0344442	0.111944	0.0258331	0	0	0.00861104	0.0172221
OTU320	k__norank_d__Bacteria	p__Firmicutes	c__Clostridia	o__Clostridiales	f__Ruminococcaceae	g__Ruminococcaceae_NK4A214_group	s__uncultured_bacterium_g__Ruminococcaceae_NK4A214_group	0.0639677	0.0369045	0.0295236	0.0110713	0.0602773	0.0172221	0.0774994	0.0516662	0.0172221	0.0947214	0.129166	0.0947214	0.0258331	0.0430552	0.0344442	0.00861104	0.0258331	0.0258331	0.0430552	0.0430552	0.00861104	0.0258331	0.0172221	0.0172221	0.0516662	0.0258331	0.0172221	0	0	0.00861104	0	0.0258331
OTU297	k__norank_d__Bacteria	p__Firmicutes	c__Clostridia	o__Clostridiales	f__Ruminococcaceae	g__[Eubacterium]_coprostanoligenes_group	s__uncultured_bacterium_g__[Eubacterium]_coprostanoligenes_group	0.00861104	0.0442853	0.0369045	0.0516662	0	0	0	0.0258331	0.0344442	0	0	0.0602773	0.0258331	0.0258331	0	0.137777	0.0344442	0.0258331	0	0.00861104	0.120555	0.0774994	0	0.0516662	0	0	0.111944	0.0172221	0.0516662	0.103332	0.0774994	0
OTU740	k__norank_d__Bacteria	p__Bacteroidetes	c__Bacteroidia	o__Bacteroidales	f__Prevotellaceae	g__Prevotellaceae_UCG-003	s__uncultured_bacterium_g__Prevotellaceae_UCG-003	0.0467456	0.0565868	0.00984119	0.0258331	0.154999	0	0.0258331	0	0.146388	0	0	0.0688883	0.0430552	0.00861104	0.137777	0.0688883	0.0344442	0.0344442	0	0	0.0258331	0.00861104	0	0.0344442	0	0.0344442	0.0172221	0.0172221	0.0172221	0.0430552	0.0516662	0
OTU593	k__norank_d__Bacteria	p__Firmicutes	c__Clostridia	o__Clostridiales	f__Ruminococcaceae	g__Ruminococcus_1	s__unclassified_g__Ruminococcus_1	0	0.139007	0	0	0	0	0	0	0	0	0	0	0	0	0.973047	0	0	0	0	0	0	0	0	0	0	0	0	0	0	0	0	0
OTU655	k__norank_d__Bacteria	p__Firmicutes	c__Clostridia	o__Clostridiales	f__Ruminococcaceae	g__Ruminiclostridium_6	s__uncultured_bacterium_g__Ruminiclostridium_6	0.0209125	0.0221427	0.0492059	0.0467456	0	0.0344442	0.00861104	0.00861104	0.0774994	0.0172221	0	0.0430552	0.0258331	0	0.00861104	0.0602773	0	0.0172221	0.00861104	0.0258331	0.111944	0	0.0258331	0.0258331	0.146388	0.0602773	0.0172221	0	0.0172221	0.0688883	0.154999	0.00861104
OTU99	k__norank_d__Bacteria	p__Cyanobacteria	c__Melainabacteria	o__Gastranaerophilales	f__norank_o__Gastranaerophilales	g__norank_f__norank_o__Gastranaerophilales	s__uncultured_bacterium_g__norank_f__norank_o__Gastranaerophilales	0.0848802	0.0258331	0.0123015	0.0147618	0.154999	0.154999	0.154999	0.0172221	0.0430552	0.0430552	0.0258331	0.0344442	0.0172221	0.0258331	0.0344442	0.00861104	0.0430552	0.0172221	0.00861104	0	0.0688883	0	0	0	0.00861104	0.0172221	0	0.00861104	0.0516662	0.00861104	0.0172221	0
OTU223	k__norank_d__Bacteria	p__unclassified_k__norank_d__Bacteria	c__unclassified_k__norank_d__Bacteria	o__unclassified_k__norank_d__Bacteria	f__unclassified_k__norank_d__Bacteria	g__unclassified_k__norank_d__Bacteria	s__unclassified_k__norank_d__Bacteria	0.0184522	0.0393648	0.0270633	0.0528964	0.0258331	0.0258331	0	0.00861104	0.0258331	0.0344442	0.00861104	0.0947214	0.0430552	0.0344442	0	0.0430552	0.0258331	0.0344442	0.0344442	0	0.0861104	0.0258331	0.0172221	0.0258331	0	0.0774994	0	0.137777	0.00861104	0.0861104	0.0516662	0.00861104
OTU474	k__norank_d__Bacteria	p__Firmicutes	c__Clostridia	o__Clostridiales	f__Ruminococcaceae	g__Ruminococcaceae_UCG-010	s__uncultured_bacterium_g__Ruminococcaceae_UCG-010	0.0467456	0.0307537	0.0393648	0.0184522	0.0344442	0.0602773	0.0774994	0.0172221	0.00861104	0.0688883	0.0602773	0	0.0430552	0.0172221	0.0602773	0.0258331	0.00861104	0.0602773	0.0344442	0.0344442	0.0172221	0.0430552	0.0344442	0.0602773	0.0516662	0.0172221	0.00861104	0.0430552	0.00861104	0.0344442	0.00861104	0.00861104
OTU143	k__norank_d__Bacteria	p__Firmicutes	c__Clostridia	o__Clostridiales	f__Peptococcaceae	g__norank_f__Peptococcaceae	s__uncultured_rumen_bacterium_g__norank_f__Peptococcaceae	0.0307537	0.033214	0.0405949	0.0295236	0.0430552	0.0344442	0.0258331	0.0430552	0.0258331	0.0172221	0.0258331	0.0344442	0.00861104	0.0344442	0.0430552	0.0344442	0.0430552	0.0344442	0.0861104	0.0258331	0.0172221	0.0516662	0.0516662	0.0258331	0.0258331	0.0602773	0.00861104	0.0172221	0.0861104	0.0172221	0.00861104	0.00861104
OTU1657	k__norank_d__Bacteria	p__Firmicutes	c__Clostridia	o__Clostridiales	f__Ruminococcaceae	g__Ruminococcaceae_UCG-013	s__unclassified_g__Ruminococcaceae_UCG-013	0.0233728	0.0295236	0.0319839	0.0492059	0	0.0861104	0.00861104	0.0172221	0.0258331	0.0172221	0.00861104	0.00861104	0.129166	0.00861104	0.0172221	0.0344442	0.00861104	0	0	0.00861104	0.0947214	0	0.00861104	0.0516662	0.0602773	0	0.00861104	0.0258331	0.0516662	0.137777	0.111944	0.00861104
OTU732	k__norank_d__Bacteria	p__Bacteroidetes	c__Bacteroidia	o__Bacteroidales	f__Muribaculaceae	g__norank_f__Muribaculaceae	s__metagenome_g__norank_f__Muribaculaceae	0.0270633	0.0688883	0.0135316	0.0233728	0.00861104	0.0258331	0.0172221	0.00861104	0.0688883	0.0430552	0.0172221	0.0172221	0.0258331	0.284164	0.0861104	0.0430552	0.00861104	0.0172221	0.0172221	0.00861104	0	0.0258331	0	0	0.0430552	0.0258331	0.0258331	0.0258331	0.0172221	0.0258331	0.0344442	0.00861104
OTU1504	k__norank_d__Bacteria	p__Firmicutes	c__Erysipelotrichia	o__Erysipelotrichales	f__Erysipelotrichaceae	g__Catenisphaera	s__uncultured_bacterium_g__Catenisphaera	0.00492059	0.0110713	0.0639677	0.0528964	0	0.0172221	0	0	0.00861104	0	0.00861104	0	0	0.0172221	0.0344442	0	0.0258331	0	0.0516662	0.0774994	0.0258331	0.172221	0.111944	0.00861104	0	0.0344442	0.0258331	0.0947214	0.129166	0.0258331	0.0430552	0.0172221
OTU167	k__norank_d__Bacteria	p__Bacteroidetes	c__Bacteroidia	o__Bacteroidales	f__Muribaculaceae	g__norank_f__Muribaculaceae	s__uncultured_bacterium_g__norank_f__Muribaculaceae	0.0467456	0.0639677	0.00738089	0.0147618	0.0516662	0.0688883	0.0344442	0.0258331	0.137777	0	0.00861104	0.0344442	0.0430552	0.0430552	0.111944	0.154999	0.0172221	0.0430552	0.00861104	0.0172221	0.00861104	0.0172221	0	0	0	0.0172221	0.0172221	0	0.00861104	0.0172221	0.0430552	0
OTU43	k__norank_d__Bacteria	p__Bacteroidetes	c__Bacteroidia	o__Bacteroidales	f__Bacteroidaceae	g__Bacteroides	s__Bacteroides_coprophilus	0.126705	0.0024603	0.00123015	0.00123015	0.0774994	0	0.783605	0	0	0.0258331	0	0	0	0	0.0172221	0	0	0	0.00861104	0	0	0	0	0	0	0	0	0	0	0	0	0.00861104
OTU217	k__norank_d__Bacteria	p__Bacteroidetes	c__Bacteroidia	o__Bacteroidales	f__Bacteroidales_RF16_group	g__norank_f__Bacteroidales_RF16_group	s__uncultured_bacterium_g__norank_f__Bacteroidales_RF16_group	0.0393648	0.0516662	0.0147618	0.024603	0.0172221	0	0.0430552	0.0344442	0.0688883	0.0516662	0.0602773	0.0258331	0.0258331	0.0947214	0.0861104	0.0688883	0.0258331	0.0344442	0.00861104	0.0258331	0.0258331	0.00861104	0	0.0258331	0.00861104	0	0.0774994	0.0172221	0.00861104	0.0344442	0.0258331	0.00861104
OTU1577	k__norank_d__Bacteria	p__Firmicutes	c__Clostridia	o__Clostridiales	f__Lachnospiraceae	g__Coprococcus_3	s__unclassified_g__Coprococcus_3	0.00369045	0.00861104	0.0971817	0.0209125	0.0172221	0	0	0	0	0.00861104	0	0	0.00861104	0.00861104	0.0344442	0.00861104	0	0	0.111944	0.0688883	0.0258331	0.189443	0.180832	0.0344442	0.0688883	0	0.0172221	0.0344442	0.0258331	0.0258331	0.0344442	0.00861104
OTU518	k__norank_d__Bacteria	p__Firmicutes	c__Clostridia	o__Clostridiales	f__Ruminococcaceae	g__unclassified_f__Ruminococcaceae	s__unclassified_f__Ruminococcaceae	0.0270633	0.0688883	0.0282934	0.00615074	0.00861104	0.0258331	0	0.0344442	0.00861104	0.0430552	0.0688883	0.0602773	0.0861104	0.154999	0.0344442	0.0258331	0.0861104	0.0344442	0.0344442	0.0258331	0	0.0258331	0.0516662	0.00861104	0.0516662	0	0	0	0	0.00861104	0	0.0344442
OTU560	k__norank_d__Bacteria	p__Firmicutes	c__Clostridia	o__Clostridiales	f__Christensenellaceae	g__Christensenellaceae_R-7_group	s__unclassified_g__Christensenellaceae_R-7_group	0.00492059	0.0209125	0.0492059	0.0541265	0.00861104	0	0	0.00861104	0	0.00861104	0.00861104	0.00861104	0.0344442	0.0430552	0.0344442	0	0.0172221	0.00861104	0.0516662	0.0947214	0.0258331	0.0516662	0.0688883	0.00861104	0.0430552	0.16361	0	0.0774994	0.0172221	0.0258331	0.0861104	0.00861104
OTU1098	k__norank_d__Bacteria	p__Firmicutes	c__Clostridia	o__Clostridiales	f__Lachnospiraceae	g__[Eubacterium]_hallii_group	s__uncultured_bacterium_g__[Eubacterium]_hallii_group	0.0196824	0.0184522	0.0504361	0.0393648	0.0172221	0.0258331	0.0172221	0.0516662	0	0	0.0258331	0.0516662	0	0.0172221	0.0172221	0.0172221	0	0.0258331	0.0516662	0.0258331	0.0258331	0.111944	0.0688883	0.0516662	0.0172221	0.0258331	0.0602773	0.0344442	0.0774994	0.0344442	0.0258331	0.0172221
OTU581	k__norank_d__Bacteria	p__Firmicutes	c__Clostridia	o__Clostridiales	f__Christensenellaceae	g__norank_f__Christensenellaceae	s__unclassified_g__norank_f__Christensenellaceae	0.0110713	0.0282934	0.0430552	0.0455155	0.0344442	0	0.00861104	0	0.00861104	0.00861104	0.0172221	0.0516662	0.0258331	0.0430552	0.0430552	0	0.00861104	0.0258331	0.0947214	0.00861104	0.0688883	0.00861104	0.0258331	0.0516662	0.0430552	0.0344442	0.00861104	0.00861104	0.0861104	0	0	0.180832
OTU50	k__norank_d__Bacteria	p__Firmicutes	c__Clostridia	o__Clostridiales	f__Christensenellaceae	g__Christensenellaceae_R-7_group	s__uncultured_bacterium_g__Christensenellaceae_R-7_group	0.0159919	0.0135316	0.0590471	0.0393648	0.0172221	0.0344442	0.0258331	0.00861104	0.0172221	0	0.00861104	0.0172221	0.0172221	0	0.0172221	0.00861104	0.0172221	0.0172221	0.0430552	0.0516662	0.0602773	0.0172221	0.0774994	0.103332	0.0602773	0.0258331	0.0172221	0.0430552	0.103332	0.0258331	0.0344442	0.0258331
OTU1731	k__norank_d__Bacteria	p__Firmicutes	c__Clostridia	o__Clostridiales	f__Lachnospiraceae	g__unclassified_f__Lachnospiraceae	s__unclassified_f__Lachnospiraceae	0.00615074	0.0725788	0.0123015	0.0356743	0.00861104	0.0344442	0	0	0	0	0	0.120555	0.0344442	0.0688883	0.0344442	0.0258331	0.16361	0.0602773	0.0688883	0	0	0	0	0	0.0172221	0	0.0861104	0.0172221	0	0.00861104	0.00861104	0.129166
OTU1761	k__norank_d__Bacteria	p__Firmicutes	c__Clostridia	o__Clostridiales	f__Christensenellaceae	g__Christensenellaceae_R-7_group	s__unclassified_g__Christensenellaceae_R-7_group	0.0172221	0.0541265	0.0258331	0.0295236	0.00861104	0.0172221	0	0.0602773	0	0.0258331	0.00861104	0.103332	0.0602773	0.0774994	0.0172221	0.0172221	0.0258331	0.0774994	0.0258331	0	0.0258331	0.0430552	0.0516662	0.00861104	0.0258331	0.0688883	0.00861104	0.00861104	0.0344442	0.0344442	0.00861104	0.0430552
OTU98	k__norank_d__Bacteria	p__Firmicutes	c__Clostridia	o__Clostridiales	f__Lachnospiraceae	g__unclassified_f__Lachnospiraceae	s__unclassified_f__Lachnospiraceae	0.00984119	0.113174	0.00123015	0.00123015	0.0602773	0	0	0.00861104	0	0	0	0	0.223887	0.00861104	0.00861104	0	0	0.551107	0	0	0	0	0.00861104	0	0	0	0	0.00861104	0	0	0	0
OTU912	k__norank_d__Bacteria	p__Bacteroidetes	c__Bacteroidia	o__Bacteroidales	f__Bacteroidaceae	g__Bacteroides	s__unclassified_g__Bacteroides	0.024603	0.0898008	0.0024603	0.00738089	0	0.0688883	0	0.0258331	0.0516662	0.0172221	0.00861104	0.0172221	0.0602773	0.189443	0.0258331	0.137777	0.0430552	0.154999	0	0.00861104	0	0	0.00861104	0	0	0	0	0.00861104	0.00861104	0	0.0344442	0
OTU1825	k__norank_d__Bacteria	p__Firmicutes	c__Clostridia	o__Clostridiales	f__Ruminococcaceae	g__unclassified_f__Ruminococcaceae	s__unclassified_f__Ruminococcaceae	0.00492059	0.0135316	0.0405949	0.0639677	0	0.00861104	0	0.0172221	0.00861104	0	0	0.0172221	0.00861104	0.00861104	0.0430552	0.00861104	0	0.00861104	0.0602773	0.0516662	0.00861104	0.0344442	0.0516662	0	0.0774994	0	0.335831	0.0172221	0.0430552	0	0	0.0516662
OTU621	k__norank_d__Bacteria	p__Firmicutes	c__Clostridia	o__Clostridiales	f__Ruminococcaceae	g__unclassified_f__Ruminococcaceae	s__unclassified_f__Ruminococcaceae	0.0209125	0.0270633	0.0565868	0.0184522	0.00861104	0.0344442	0.0172221	0.00861104	0.0430552	0.0172221	0.0172221	0.0430552	0.00861104	0.0172221	0.0430552	0.0172221	0.0172221	0.0430552	0.198054	0.0258331	0	0.0602773	0.0688883	0.00861104	0.0344442	0	0.0172221	0.00861104	0	0	0.0602773	0.0430552
OTU456	k__norank_d__Bacteria	p__Firmicutes	c__Clostridia	o__Clostridiales	f__Peptococcaceae	g__norank_f__Peptococcaceae	s__unclassified_g__norank_f__Peptococcaceae	0.0455155	0.0295236	0.0110713	0.0369045	0.0688883	0.0774994	0	0.0430552	0.0172221	0.0602773	0.0516662	0.00861104	0.0172221	0.0430552	0.0516662	0.0258331	0.0172221	0.0430552	0.0172221	0.0172221	0.00861104	0	0.00861104	0.00861104	0.0172221	0.0258331	0.0344442	0.0344442	0.0774994	0.0258331	0.0516662	0.00861104
OTU190	k__norank_d__Bacteria	p__Bacteroidetes	c__Bacteroidia	o__Bacteroidales	f__Rikenellaceae	g__Rikenellaceae_RC9_gut_group	s__uncultured_bacterium_g__Rikenellaceae_RC9_gut_group	0.0750391	0.0381346	0.00492059	0.00369045	0.0602773	0.111944	0.0774994	0.0430552	0.111944	0.0688883	0.0516662	0.0516662	0.0172221	0.0430552	0.0258331	0.0602773	0.00861104	0.0602773	0	0	0.0258331	0	0.00861104	0	0	0	0	0.00861104	0	0	0.0172221	0
OTU1160	k__norank_d__Bacteria	p__Actinobacteria	c__Actinobacteria	o__Coriobacteriales	f__Atopobiaceae	g__Olsenella	s__unclassified_g__Olsenella	0.0602773	0.0024603	0.0590471	0	0	0	0	0.00861104	0.0258331	0.0430552	0.344442	0	0	0	0.0172221	0	0	0	0	0.00861104	0.0430552	0.198054	0.146388	0.0172221	0	0	0	0	0	0	0	0
OTU211	k__norank_d__Bacteria	p__Bacteroidetes	c__Bacteroidia	o__Bacteroidales	f__Prevotellaceae	g__unclassified_f__Prevotellaceae	s__unclassified_f__Prevotellaceae	0.0479758	0.0528964	0.0110713	0.00861104	0.00861104	0.00861104	0.0344442	0.111944	0.0947214	0.0516662	0.0258331	0.0258331	0	0.146388	0.0602773	0.0258331	0.00861104	0.103332	0.0172221	0.0172221	0	0	0.00861104	0.0172221	0.0172221	0.00861104	0.0172221	0	0	0	0	0.0344442
OTU55	k__norank_d__Bacteria	p__Bacteroidetes	c__Bacteroidia	o__Bacteroidales	f__Rikenellaceae	g__Rikenellaceae_RC9_gut_group	s__uncultured_bacterium_g__Rikenellaceae_RC9_gut_group	0.0762692	0.0307537	0.0024603	0.00984119	0.0258331	0.00861104	0.327219	0.0344442	0	0.0861104	0.0516662	0	0.0172221	0.0172221	0.0602773	0.0947214	0.00861104	0.0172221	0	0	0	0	0.00861104	0.00861104	0	0.00861104	0.0172221	0.00861104	0	0.0172221	0	0.0172221
OTU893	k__norank_d__Bacteria	p__Firmicutes	c__Clostridia	o__Clostridiales	f__Ruminococcaceae	g__norank_f__Ruminococcaceae	s__uncultured_rumen_bacterium_g__norank_f__Ruminococcaceae	0.0258331	0.00123015	0.0442853	0.0479758	0.137777	0	0	0	0	0.00861104	0.0344442	0	0	0.00861104	0	0	0	0	0	0.0602773	0.111944	0.00861104	0	0.0258331	0.103332	0.00861104	0.129166	0.0516662	0.0774994	0.0258331	0	0.0430552
OTU854	k__norank_d__Bacteria	p__Firmicutes	c__Clostridia	o__Clostridiales	f__Ruminococcaceae	g__unclassified_f__Ruminococcaceae	s__unclassified_f__Ruminococcaceae	0.0209125	0.0701185	0.0135316	0.0147618	0.0172221	0.0344442	0.0258331	0.0516662	0	0.00861104	0.00861104	0.0774994	0.129166	0.0516662	0.0861104	0.0344442	0.0516662	0.0602773	0.0172221	0.0344442	0	0.0344442	0.00861104	0	0	0	0.0172221	0	0.00861104	0.0344442	0.0344442	0.00861104
OTU46	k__norank_d__Bacteria	p__Firmicutes	c__Clostridia	o__Clostridiales	f__Ruminococcaceae	g__Ruminococcaceae_NK4A214_group	s__unclassified_g__Ruminococcaceae_NK4A214_group	0.00861104	0.0590471	0.0233728	0.0282934	0.00861104	0.00861104	0	0.0258331	0.0172221	0	0	0.0947214	0.0861104	0.0516662	0.0602773	0.0344442	0.0344442	0.0516662	0.0344442	0.0258331	0.0172221	0.0516662	0.0172221	0.00861104	0.00861104	0.00861104	0.0258331	0.0172221	0.0172221	0.00861104	0.0774994	0.0430552
OTU778	k__norank_d__Bacteria	p__Firmicutes	c__Clostridia	o__Clostridiales	f__Ruminococcaceae	g__Ruminococcaceae_UCG-014	s__unclassified_g__Ruminococcaceae_UCG-014	0.0196824	0.0713486	0.0233728	0.0024603	0.0172221	0.0516662	0.0172221	0.00861104	0.00861104	0.00861104	0.0258331	0.232498	0.0172221	0.0172221	0.0258331	0.0774994	0.111944	0.0172221	0.00861104	0.0430552	0.0172221	0.0344442	0.0344442	0	0.0258331	0.0172221	0	0	0	0	0	0
OTU583	k__norank_d__Bacteria	p__Tenericutes	c__Mollicutes	o__Anaeroplasmatales	f__Anaeroplasmataceae	g__Anaeroplasma	s__uncultured_bacterium_g__Anaeroplasma	0.00123015	0.0270633	0.0110713	0.0774994	0.00861104	0	0	0	0	0	0	0.0516662	0.00861104	0.0861104	0	0.0172221	0.0258331	0	0.0774994	0	0	0	0	0	0	0.0172221	0.154999	0.00861104	0.137777	0.0258331	0.0602773	0.137777
OTU238	k__norank_d__Bacteria	p__Firmicutes	c__Clostridia	o__Clostridiales	f__Ruminococcaceae	g__Ruminococcaceae_UCG-014	s__unclassified_g__Ruminococcaceae_UCG-014	0.0651979	0.0344442	0.0172221	0	0.0172221	0	0.0430552	0	0.00861104	0.172221	0.215276	0.0516662	0	0	0.103332	0.0430552	0.0258331	0.0172221	0	0.0516662	0.0172221	0.0258331	0.00861104	0	0.0172221	0	0	0	0	0	0	0
OTU1004	k__norank_d__Bacteria	p__Bacteroidetes	c__Bacteroidia	o__Bacteroidales	f__Prevotellaceae	g__unclassified_f__Prevotellaceae	s__unclassified_f__Prevotellaceae	0.033214	0.0639677	0.0123015	0.00738089	0.0172221	0.0172221	0.00861104	0.0430552	0.0774994	0.0430552	0.0258331	0.0516662	0.0172221	0.129166	0.0172221	0.0947214	0.0172221	0.120555	0.0258331	0	0.0172221	0.0258331	0.0172221	0	0	0.00861104	0	0.0172221	0	0	0.0172221	0.00861104
OTU41	k__norank_d__Bacteria	p__Firmicutes	c__Clostridia	o__Clostridiales	f__Christensenellaceae	g__Christensenellaceae_R-7_group	s__uncultured_bacterium_g__Christensenellaceae_R-7_group	0.0147618	0.0344442	0.0393648	0.0270633	0.0258331	0.00861104	0.00861104	0.0344442	0	0.00861104	0.0172221	0.0172221	0.0602773	0.0344442	0.0516662	0	0.0258331	0.0516662	0.0774994	0	0.0774994	0.0258331	0.0258331	0.0430552	0.0258331	0.0172221	0.00861104	0.00861104	0.0430552	0.0602773	0.0516662	0
OTU584	k__norank_d__Bacteria	p__Firmicutes	c__Clostridia	o__Clostridiales	f__Ruminococcaceae	g__Ruminococcus_1	s__gut_metagenome_g__Ruminococcus_1	0.00615074	0.066428	0.0356743	0.00738089	0	0.00861104	0.00861104	0.00861104	0.0172221	0	0	0.0516662	0.0172221	0.206665	0.0430552	0.0688883	0.0344442	0.0430552	0.00861104	0.16361	0	0.0344442	0.0258331	0.0172221	0	0.00861104	0	0	0	0.0172221	0.0172221	0.00861104
OTU1568	k__norank_d__Bacteria	p__Actinobacteria	c__Actinobacteria	o__Bifidobacteriales	f__Bifidobacteriaceae	g__Bifidobacterium	s__Bifidobacterium_thermophilum_RBL67	0.115634	0	0	0	0.0516662	0.0774994	0.0172221	0.344442	0.24972	0.0172221	0.0516662	0	0	0	0	0	0	0	0	0	0	0	0	0	0	0	0	0	0	0	0	0
OTU464	k__norank_d__Bacteria	p__unclassified_k__norank_d__Bacteria	c__unclassified_k__norank_d__Bacteria	o__unclassified_k__norank_d__Bacteria	f__unclassified_k__norank_d__Bacteria	g__unclassified_k__norank_d__Bacteria	s__unclassified_k__norank_d__Bacteria	0.0504361	0.0455155	0.0184522	0	0.0861104	0.0688883	0	0.00861104	0.0258331	0.0258331	0.137777	0	0.0430552	0.0172221	0.232498	0.0172221	0	0.00861104	0.0344442	0	0	0	0	0.00861104	0.0861104	0	0	0	0	0	0	0
OTU10	k__norank_d__Bacteria	p__Firmicutes	c__Clostridia	o__Clostridiales	f__Family_XI_o__Clostridiales	g__Sedimentibacter	s__Sedimentibacter_hongkongensis	0	0.114404	0	0	0	0	0	0	0	0	0	0.404719	0.00861104	0.0774994	0	0	0.309997	0	0	0	0	0	0	0	0	0	0	0	0	0	0	0
OTU1842	k__norank_d__Bacteria	p__Firmicutes	c__Clostridia	o__Clostridiales	f__Ruminococcaceae	g__Ruminococcaceae_UCG-013	s__uncultured_bacterium_g__Ruminococcaceae_UCG-013	0.0479758	0.0123015	0.0172221	0.0356743	0.0947214	0.00861104	0.0602773	0.0774994	0.0774994	0	0.0172221	0.00861104	0.00861104	0	0.0430552	0.00861104	0.0172221	0	0.00861104	0.00861104	0.00861104	0.0258331	0.0258331	0.0430552	0	0.00861104	0.0258331	0	0.0516662	0.0861104	0.0774994	0
OTU796	k__norank_d__Bacteria	p__Firmicutes	c__Clostridia	o__Clostridiales	f__Ruminococcaceae	g__Ruminococcaceae_UCG-005	s__uncultured_rumen_bacterium_g__Ruminococcaceae_UCG-005	0.0319839	0.0135316	0.0356743	0.0319839	0.00861104	0.0688883	0.0344442	0.0516662	0.00861104	0.0344442	0.0172221	0.0172221	0.00861104	0.00861104	0	0.00861104	0.0430552	0.00861104	0.00861104	0.0430552	0.00861104	0.0602773	0.0774994	0.0258331	0.0258331	0.0172221	0.120555	0	0.0602773	0.00861104	0.00861104	0.00861104
OTU274	k__norank_d__Bacteria	p__Spirochaetes	c__Spirochaetia	o__Spirochaetales	f__Spirochaetaceae	g__Sphaerochaeta	s__uncultured_bacterium_g__Sphaerochaeta	0.0381346	0.0258331	0.0233728	0.024603	0.0172221	0.00861104	0.0430552	0.00861104	0.0172221	0.154999	0.0172221	0.00861104	0.0344442	0.0430552	0.00861104	0.0172221	0.0516662	0.0172221	0.0344442	0.0172221	0	0.0172221	0.0516662	0.0344442	0.00861104	0.0430552	0.00861104	0.0516662	0.0344442	0.00861104	0.00861104	0.0172221
OTU228	k__norank_d__Bacteria	p__Firmicutes	c__Clostridia	o__Clostridiales	f__Ruminococcaceae	g__norank_f__Ruminococcaceae	s__unclassified_g__norank_f__Ruminococcaceae	0.0270633	0.0381346	0.024603	0.0221427	0.0258331	0.0430552	0.0172221	0.0344442	0.0516662	0.00861104	0.00861104	0.0258331	0.0947214	0.00861104	0.0258331	0.0430552	0.0430552	0.0258331	0.0344442	0.0172221	0.00861104	0.00861104	0.0430552	0.0430552	0.0172221	0.0516662	0.00861104	0.00861104	0.0602773	0.0172221	0.00861104	0
OTU1716	k__norank_d__Bacteria	p__Firmicutes	c__Erysipelotrichia	o__Erysipelotrichales	f__Erysipelotrichaceae	g__norank_f__Erysipelotrichaceae	s__uncultured_Solobacterium_sp.	0.00615074	0.00492059	0.033214	0.066428	0	0.0172221	0.00861104	0.0172221	0	0	0	0.00861104	0.00861104	0	0	0	0.0172221	0	0.00861104	0.00861104	0.120555	0.0172221	0.0430552	0.0258331	0.00861104	0.0430552	0.120555	0.0602773	0.129166	0.0774994	0.0344442	0
OTU1800	k__norank_d__Bacteria	p__Firmicutes	c__Clostridia	o__Clostridiales	f__Lachnospiraceae	g__[Ruminococcus]_gnavus_group	s__uncultured_bacterium_g__[Ruminococcus]_gnavus_group	0.0110713	0.0221427	0.0615074	0.0159919	0.0258331	0.00861104	0.0172221	0.0172221	0	0	0.00861104	0.0344442	0	0.0172221	0.0258331	0.0258331	0.0516662	0	0.0172221	0.0258331	0.24972	0.0430552	0.0258331	0.0258331	0.0430552	0.00861104	0.0172221	0.0258331	0.0344442	0.0172221	0.00861104	0
OTU1765	k__norank_d__Bacteria	p__Tenericutes	c__Mollicutes	o__Mollicutes_RF39	f__norank_o__Mollicutes_RF39	g__norank_f__norank_o__Mollicutes_RF39	s__unclassified_g__norank_f__norank_o__Mollicutes_RF39	0.0024603	0.00123015	0.0898008	0.0172221	0	0.0172221	0	0	0	0	0	0	0.00861104	0	0	0	0	0	0.00861104	0.0344442	0.473607	0.0516662	0.0344442	0	0.0258331	0.0258331	0.0258331	0	0.0602773	0	0	0.00861104
OTU1127	k__norank_d__Bacteria	p__Firmicutes	c__Clostridia	o__Clostridiales	f__Ruminococcaceae	g__Ruminococcaceae_UCG-008	s__uncultured_bacterium_g__Ruminococcaceae_UCG-008	0.00738089	0.0024603	0.099642	0.00123015	0.0172221	0	0.00861104	0	0	0.0172221	0.00861104	0.00861104	0	0	0	0	0.00861104	0	0	0.223887	0.103332	0.103332	0.129166	0.0344442	0.103332	0	0	0.00861104	0	0	0	0
OTU210	k__norank_d__Bacteria	p__Bacteroidetes	c__Bacteroidia	o__Bacteroidales	f__Tannerellaceae	g__Parabacteroides	s__Porphyromonadaceae_bacterium_DJF_B175	0.0651979	0.0110713	0.0147618	0.0172221	0.0688883	0.0430552	0.0344442	0.0344442	0.16361	0.0688883	0.0430552	0	0	0.0258331	0.0516662	0	0	0	0.0258331	0	0.00861104	0.0344442	0.00861104	0.0258331	0	0.00861104	0	0.0172221	0.00861104	0.0516662	0.0258331	0.00861104
OTU1652	k__norank_d__Bacteria	p__Firmicutes	c__Clostridia	o__Clostridiales	f__Family_XIII	g__Family_XIII_AD3011_group	s__uncultured_bacterium_g__Family_XIII_AD3011_group	0.0184522	0.0147618	0.0270633	0.0479758	0.0172221	0.00861104	0.0172221	0.0430552	0.0258331	0	0.0172221	0.00861104	0.00861104	0.0258331	0	0.0258331	0.0172221	0.0172221	0.0172221	0.0258331	0.0258331	0.0172221	0.0430552	0.0430552	0.0172221	0.00861104	0.00861104	0.0430552	0.111944	0.0430552	0.0430552	0.0774994
OTU550	k__norank_d__Bacteria	p__Firmicutes	c__Clostridia	o__Clostridiales	f__Ruminococcaceae	g__[Eubacterium]_coprostanoligenes_group	s__uncultured_rumen_bacterium_g__[Eubacterium]_coprostanoligenes_group	0	0.033214	0.00123015	0.0738089	0	0	0	0	0	0	0	0.0430552	0.00861104	0.0172221	0.137777	0	0.0172221	0.00861104	0	0	0	0	0	0	0.00861104	0	0.0172221	0	0.430552	0.0344442	0.0344442	0
OTU953	k__norank_d__Bacteria	p__Bacteroidetes	c__Bacteroidia	o__Bacteroidales	f__Paludibacteraceae	g__norank_f__Paludibacteraceae	s__unclassified_g__norank_f__Paludibacteraceae	0.0209125	0.0713486	0.0024603	0.0135316	0.0172221	0.0344442	0.00861104	0.00861104	0.0688883	0	0.00861104	0.103332	0	0.0688883	0.0430552	0.154999	0.0861104	0.0430552	0	0	0.00861104	0	0.00861104	0	0	0	0.0344442	0	0.0172221	0.0172221	0.00861104	0.0172221
OTU564	k__norank_d__Bacteria	p__Firmicutes	c__Clostridia	o__Clostridiales	f__Ruminococcaceae	g__Ruminococcaceae_UCG-009	s__uncultured_bacterium_g__Ruminococcaceae_UCG-009	0.0159919	0.0602773	0.0172221	0.0135316	0.00861104	0.0430552	0	0.0430552	0.00861104	0.00861104	0	0.0602773	0.0258331	0.154999	0.0258331	0.0774994	0.0430552	0.0344442	0	0.0430552	0	0.0344442	0.00861104	0.0172221	0.0172221	0.00861104	0.0172221	0.00861104	0.0172221	0.00861104	0.0258331	0.00861104
OTU369	k__norank_d__Bacteria	p__Firmicutes	c__Clostridia	o__Clostridiales	f__Ruminococcaceae	g__Ruminococcaceae_UCG-010	s__unclassified_g__Ruminococcaceae_UCG-010	0.107023	0	0	0	0.0172221	0.00861104	0.120555	0.0258331	0.0344442	0.172221	0.370275	0	0	0	0	0	0	0	0	0	0	0	0	0	0	0	0	0	0	0	0	0
OTU1837	k__norank_d__Bacteria	p__Firmicutes	c__Clostridia	o__Clostridiales	f__Ruminococcaceae	g__[Eubacterium]_coprostanoligenes_group	s__uncultured_bacterium_g__[Eubacterium]_coprostanoligenes_group	0.0209125	0.0762692	0.00492059	0.00369045	0	0	0	0.103332	0.0430552	0	0	0.0430552	0.0344442	0.0258331	0.275553	0.120555	0.0172221	0.0172221	0.0172221	0.00861104	0.00861104	0	0	0	0	0	0	0	0.0172221	0	0	0.00861104
OTU1636	k__norank_d__Bacteria	p__Firmicutes	c__Clostridia	o__Clostridiales	f__Peptococcaceae	g__norank_f__Peptococcaceae	s__unclassified_g__norank_f__Peptococcaceae	0.00984119	0.0123015	0.0356743	0.0479758	0.00861104	0.00861104	0.00861104	0.00861104	0.0344442	0	0	0.00861104	0.00861104	0.00861104	0.0258331	0.00861104	0.0258331	0	0	0.0344442	0.0774994	0.0602773	0.0258331	0.0258331	0.0258331	0.0430552	0.0688883	0.0688883	0.0774994	0.0344442	0.0430552	0
OTU1006	k__norank_d__Bacteria	p__Firmicutes	c__Clostridia	o__Clostridiales	f__Ruminococcaceae	g__unclassified_f__Ruminococcaceae	s__unclassified_f__Ruminococcaceae	0.00615074	0.0787295	0.0196824	0.00123015	0	0.0172221	0.00861104	0.00861104	0.00861104	0	0	0.0516662	0.0688883	0.103332	0.129166	0.0258331	0.0430552	0.129166	0.0258331	0.0258331	0.00861104	0.0430552	0.0258331	0.00861104	0	0	0	0	0	0	0.00861104	0
OTU950	k__norank_d__Bacteria	p__Bacteroidetes	c__Bacteroidia	o__Bacteroidales	f__unclassified_o__Bacteroidales	g__unclassified_o__Bacteroidales	s__unclassified_o__Bacteroidales	0.0467456	0.0467456	0.00984119	0.00123015	0.0602773	0.0430552	0.0258331	0.00861104	0.0602773	0.0344442	0.0947214	0.0430552	0.0258331	0.0602773	0.0344442	0.0516662	0.0258331	0.0861104	0	0.0258331	0.00861104	0.0172221	0	0	0.0172221	0	0	0	0	0	0	0.00861104
OTU1655	k__norank_d__Bacteria	p__Cyanobacteria	c__Melainabacteria	o__Gastranaerophilales	f__norank_o__Gastranaerophilales	g__norank_f__norank_o__Gastranaerophilales	s__unclassified_g__norank_f__norank_o__Gastranaerophilales	0.033214	0.0184522	0.0319839	0.0209125	0.0430552	0.0258331	0.0344442	0.0172221	0.0258331	0.0258331	0.0602773	0.0344442	0.0172221	0	0.0344442	0.0172221	0.0258331	0	0.0602773	0	0.0688883	0.0258331	0.0258331	0.0172221	0.0258331	0.0688883	0	0	0.0258331	0.0172221	0.0344442	0
OTU1735	k__norank_d__Bacteria	p__Firmicutes	c__Clostridia	o__Clostridiales	f__Ruminococcaceae	g__Ruminococcaceae_UCG-014	s__uncultured_bacterium_g__Ruminococcaceae_UCG-014	0.0258331	0.0750391	0.00369045	0	0.0344442	0.0258331	0.0344442	0.0258331	0.00861104	0.0258331	0.0258331	0.111944	0.137777	0.0516662	0.0516662	0.0344442	0.103332	0.0344442	0	0	0	0	0.0172221	0	0.00861104	0	0	0	0	0	0	0
OTU1650	k__norank_d__Bacteria	p__Firmicutes	c__Clostridia	o__Clostridiales	f__Ruminococcaceae	g__Ruminococcaceae_UCG-014	s__uncultured_bacterium_g__Ruminococcaceae_UCG-014	0.0123015	0.0442853	0.0344442	0.0135316	0.0172221	0.0172221	0.00861104	0.0344442	0	0.00861104	0	0.0602773	0.0344442	0.0430552	0.0344442	0.0774994	0.0602773	0	0.0861104	0	0.0602773	0.0516662	0.0172221	0.00861104	0.0172221	0	0	0.0947214	0	0	0	0
OTU636	k__norank_d__Bacteria	p__Firmicutes	c__Clostridia	o__Clostridiales	f__Ruminococcaceae	g__Ruminococcaceae_UCG-005	s__unclassified_g__Ruminococcaceae_UCG-005	0.0565868	0.0258331	0.00861104	0.0123015	0.0258331	0.103332	0.00861104	0.223887	0	0.0172221	0.0172221	0.0172221	0.0344442	0.0172221	0.0172221	0.0602773	0.0258331	0.00861104	0	0.00861104	0.00861104	0	0.00861104	0	0.0344442	0.0430552	0	0	0.00861104	0	0.0258331	0.00861104
OTU708	k__norank_d__Bacteria	p__Firmicutes	c__Clostridia	o__Clostridiales	f__Ruminococcaceae	g__unclassified_f__Ruminococcaceae	s__unclassified_f__Ruminococcaceae	0.00123015	0.0295236	0.024603	0.0467456	0	0	0	0.00861104	0	0	0	0.0172221	0.0344442	0.0172221	0.0172221	0.0258331	0.0258331	0.0688883	0.0172221	0.00861104	0.0516662	0.0516662	0.0430552	0	0	0.0344442	0	0.00861104	0.241109	0.0172221	0.0172221	0.00861104
OTU755	k__norank_d__Bacteria	p__Firmicutes	c__Erysipelotrichia	o__Erysipelotrichales	f__Erysipelotrichaceae	g__Erysipelotrichaceae_UCG-004	s__unclassified_g__Erysipelotrichaceae_UCG-004	0.0196824	0.0590471	0.00738089	0.0159919	0.0344442	0.00861104	0.0258331	0	0.00861104	0.0172221	0.0430552	0.0774994	0.0947214	0.0947214	0.00861104	0.0172221	0.0774994	0.0430552	0.00861104	0.0172221	0.00861104	0	0	0	0.0172221	0.0602773	0	0.00861104	0	0.0172221	0.0172221	0.00861104
OTU1718	k__norank_d__Bacteria	p__Firmicutes	c__Clostridia	o__Clostridiales	f__Lachnospiraceae	g__unclassified_f__Lachnospiraceae	s__unclassified_f__Lachnospiraceae	0.0024603	0.0184522	0.0479758	0.033214	0	0.00861104	0	0	0	0.00861104	0	0.0172221	0.00861104	0	0.0430552	0.00861104	0.0430552	0.00861104	0.0258331	0.00861104	0.00861104	0.111944	0.103332	0.0688883	0.00861104	0.0774994	0.0344442	0.0258331	0.0602773	0	0.0258331	0.00861104
OTU585	k__norank_d__Bacteria	p__Firmicutes	c__Clostridia	o__Clostridiales	f__Ruminococcaceae	g__[Eubacterium]_coprostanoligenes_group	s__unclassified_g__[Eubacterium]_coprostanoligenes_group	0	0.066428	0.0196824	0.0159919	0	0	0	0	0	0	0	0.111944	0.16361	0.0172221	0.0258331	0.0344442	0.0688883	0.0430552	0	0	0.137777	0	0	0	0	0.0258331	0	0	0.0172221	0.0344442	0.0344442	0
OTU395	k__norank_d__Bacteria	p__Bacteroidetes	c__Bacteroidia	o__Bacteroidales	f__Rikenellaceae	g__Rikenellaceae_RC9_gut_group	s__uncultured_bacterium_g__Rikenellaceae_RC9_gut_group	0.0147618	0.0836501	0	0.0024603	0.0258331	0.0258331	0.0430552	0.00861104	0	0	0	0.0861104	0.154999	0.137777	0.0344442	0.0602773	0.0430552	0.0688883	0	0	0	0	0	0	0	0.00861104	0	0	0.00861104	0	0	0
OTU1068	k__norank_d__Bacteria	p__Firmicutes	c__Clostridia	o__Clostridiales	f__Ruminococcaceae	g__Ruminiclostridium_5	s__unclassified_g__Ruminiclostridium_5	0.00492059	0.0393648	0.033214	0.0233728	0	0.00861104	0.0172221	0.00861104	0	0	0	0.0172221	0.0172221	0.111944	0.0344442	0.00861104	0.0602773	0.0258331	0.0344442	0.0688883	0.00861104	0.0172221	0.0430552	0.0602773	0	0.0516662	0.0258331	0	0.0172221	0.0430552	0.0172221	0.00861104
OTU483	k__norank_d__Bacteria	p__Firmicutes	c__Clostridia	o__Clostridiales	f__Clostridiales_vadinBB60_group	g__norank_f__Clostridiales_vadinBB60_group	s__uncultured_rumen_bacterium_g__norank_f__Clostridiales_vadinBB60_group	0	0.0824199	0.0172221	0	0	0	0	0	0	0	0	0.180832	0.111944	0	0	0	0.284164	0	0	0.0430552	0	0.0516662	0.0172221	0	0.00861104	0	0	0	0	0	0	0
OTU1826	k__norank_d__Bacteria	p__Firmicutes	c__Clostridia	o__Clostridiales	f__Christensenellaceae	g__Christensenellaceae_R-7_group	s__uncultured_bacterium_g__Christensenellaceae_R-7_group	0	0.0024603	0.0381346	0.0590471	0	0	0	0	0	0	0	0	0	0	0.0172221	0	0	0	0.0516662	0.00861104	0.0602773	0.0430552	0.0430552	0.0602773	0	0.00861104	0.154999	0.111944	0	0.0516662	0.0774994	0.00861104
OTU539	k__norank_d__Bacteria	p__Firmicutes	c__Clostridia	o__Clostridiales	f__Ruminococcaceae	g__[Eubacterium]_coprostanoligenes_group	s__uncultured_bacterium_g__[Eubacterium]_coprostanoligenes_group	0.00861104	0.0774994	0.0110713	0.0024603	0	0.00861104	0	0.00861104	0.00861104	0.0344442	0	0.0516662	0.16361	0.172221	0.0172221	0.0258331	0.0774994	0.0344442	0	0	0.0602773	0.0172221	0	0	0	0.00861104	0	0	0	0.00861104	0	0
OTU1794	k__norank_d__Bacteria	p__Firmicutes	c__Clostridia	o__Clostridiales	f__Ruminococcaceae	g__Ruminococcaceae_UCG-010	s__unclassified_g__Ruminococcaceae_UCG-010	0.00984119	0.0233728	0.0344442	0.0307537	0	0.0344442	0.00861104	0.00861104	0.0172221	0	0	0.0430552	0.0172221	0.00861104	0.0430552	0.0258331	0.00861104	0.0172221	0.0258331	0.0430552	0	0.0172221	0.0258331	0.111944	0.0172221	0.0258331	0.0344442	0.0258331	0	0.0258331	0.0602773	0.0430552
OTU506	k__norank_d__Bacteria	p__Firmicutes	c__Clostridia	o__Clostridiales	f__Ruminococcaceae	g__Ruminococcaceae_NK4A214_group	s__unclassified_g__Ruminococcaceae_NK4A214_group	0.0184522	0.0627376	0.0159919	0.00123015	0.0172221	0.00861104	0	0.0172221	0.0172221	0.0172221	0.0516662	0.0516662	0.0602773	0.0774994	0.16361	0.0602773	0.0258331	0	0.00861104	0.0172221	0.0172221	0	0.0258331	0.0172221	0.0258331	0	0	0	0.00861104	0	0	0
OTU81	k__norank_d__Bacteria	p__Firmicutes	c__Clostridia	o__Clostridiales	f__Ruminococcaceae	g__Negativibacillus	s__uncultured_bacterium_g__Negativibacillus	0.0172221	0.0750391	0.00369045	0.00123015	0.0258331	0.0344442	0.0602773	0	0	0	0	0.103332	0.0258331	0.129166	0.154999	0.0172221	0.0861104	0.00861104	0	0	0	0.00861104	0	0.00861104	0.00861104	0.00861104	0	0	0	0	0	0
OTU1776	k__norank_d__Bacteria	p__Kiritimatiellaeota	c__Kiritimatiellae	o__WCHB1-41	f__norank_o__WCHB1-41	g__norank_f__norank_o__WCHB1-41	s__uncultured_bacterium_g__norank_f__norank_o__WCHB1-41	0.00492059	0.0492059	0.0147618	0.0282934	0	0	0.00861104	0	0.00861104	0.00861104	0.00861104	0.0516662	0.0430552	0.0688883	0.0344442	0.0430552	0.0688883	0.0344442	0.0172221	0.00861104	0.0430552	0.0172221	0.00861104	0	0.00861104	0.00861104	0.0258331	0.0258331	0.0602773	0.0430552	0.0344442	0
OTU470	k__norank_d__Bacteria	p__Firmicutes	c__Clostridia	o__Clostridiales	f__Ruminococcaceae	g__norank_f__Ruminococcaceae	s__unclassified_g__norank_f__Ruminococcaceae	0.0110713	0.0651979	0.00369045	0.0172221	0	0	0.00861104	0	0.0172221	0.0258331	0.0258331	0.0430552	0.0430552	0.0430552	0.0258331	0.0774994	0.0688883	0.154999	0.00861104	0.00861104	0	0	0.00861104	0	0	0	0.00861104	0.00861104	0.0774994	0.00861104	0	0.0172221
OTU128	k__norank_d__Bacteria	p__Proteobacteria	c__Deltaproteobacteria	o__Bradymonadales	f__norank_o__Bradymonadales	g__norank_f__norank_o__Bradymonadales	s__uncultured_rumen_bacterium_g__norank_f__norank_o__Bradymonadales	0.0233728	0.0676582	0.00369045	0.0024603	0.0258331	0.00861104	0	0.0258331	0.0947214	0	0.00861104	0.0344442	0.0688883	0.0516662	0.0516662	0.0947214	0.0602773	0.111944	0	0.0172221	0	0	0	0	0.00861104	0	0	0	0.0172221	0	0	0
OTU809	k__norank_d__Bacteria	p__Spirochaetes	c__Spirochaetia	o__Spirochaetales	f__Spirochaetaceae	g__Treponema_2	s__uncultured_bacterium_g__Treponema_2	0.0356743	0.0258331	0.0110713	0.0233728	0.00861104	0.0344442	0.0258331	0.0172221	0.0947214	0.0258331	0.0430552	0.00861104	0	0.0172221	0	0.0602773	0.0602773	0.0344442	0.00861104	0.00861104	0.0258331	0.0172221	0.0172221	0	0	0.00861104	0.0172221	0.0258331	0	0.0172221	0.0688883	0.0258331
OTU346	k__norank_d__Bacteria	p__Tenericutes	c__Mollicutes	o__Anaeroplasmatales	f__Anaeroplasmataceae	g__Anaeroplasma	s__uncultured_rumen_bacterium_g__Anaeroplasma	0.0135316	0.00492059	0.0172221	0.0602773	0.00861104	0.00861104	0.00861104	0.0258331	0.00861104	0.0258331	0.00861104	0	0	0.0258331	0	0.00861104	0	0	0.0344442	0.0430552	0.0172221	0	0.00861104	0.00861104	0.00861104	0	0.0688883	0.0344442	0.0344442	0.137777	0.137777	0.00861104
OTU207	k__norank_d__Bacteria	p__Bacteroidetes	c__Bacteroidia	o__Bacteroidales	f__Prevotellaceae	g__unclassified_f__Prevotellaceae	s__unclassified_f__Prevotellaceae	0.0209125	0.0196824	0.00984119	0.0455155	0.0344442	0.0258331	0.00861104	0.0344442	0.0258331	0.0172221	0	0.0172221	0.00861104	0.0258331	0.0172221	0.0258331	0.0172221	0.0258331	0	0.0172221	0	0	0.00861104	0.0430552	0	0.0258331	0.0258331	0.0430552	0.0430552	0.0172221	0.137777	0.0258331
OTU630	k__norank_d__Bacteria	p__Cyanobacteria	c__Melainabacteria	o__Gastranaerophilales	f__norank_o__Gastranaerophilales	g__norank_f__norank_o__Gastranaerophilales	s__unclassified_g__norank_f__norank_o__Gastranaerophilales	0.0504361	0.0270633	0.00492059	0.0123015	0.0344442	0.137777	0.120555	0	0.0258331	0.0172221	0.0172221	0.0516662	0.0258331	0.0258331	0.0172221	0.0172221	0.0516662	0	0	0	0.00861104	0	0	0	0.0258331	0.0172221	0	0.00861104	0.0516662	0	0.00861104	0
OTU427	k__norank_d__Bacteria	p__Kiritimatiellaeota	c__Kiritimatiellae	o__WCHB1-41	f__norank_o__WCHB1-41	g__norank_f__norank_o__WCHB1-41	s__uncultured_bacterium_g__norank_f__norank_o__WCHB1-41	0	0.0356743	0.0147618	0.0442853	0	0	0	0	0	0	0	0.0688883	0.00861104	0.0774994	0.00861104	0.0344442	0.0344442	0.0172221	0.0172221	0	0.0774994	0	0.00861104	0	0	0.0258331	0.0430552	0.0344442	0.00861104	0.0774994	0.120555	0
OTU1134	k__norank_d__Bacteria	p__Firmicutes	c__Clostridia	o__Clostridiales	f__Lachnospiraceae	g__unclassified_f__Lachnospiraceae	s__unclassified_f__Lachnospiraceae	0.00861104	0.0209125	0.0295236	0.0344442	0	0	0.0258331	0.0172221	0	0.00861104	0.00861104	0.0172221	0.0344442	0.0344442	0.00861104	0.0344442	0.0172221	0	0.0172221	0.0430552	0.0258331	0.00861104	0.0516662	0.0344442	0.0258331	0.0258331	0.0258331	0.0344442	0.0861104	0.0344442	0.00861104	0.0258331
OTU350	k__norank_d__Bacteria	p__Bacteroidetes	c__Bacteroidia	o__Bacteroidales	f__Rikenellaceae	g__Rikenellaceae_RC9_gut_group	s__uncultured_bacterium_g__Rikenellaceae_RC9_gut_group	0.0541265	0.0295236	0.00123015	0.00738089	0	0	0.111944	0.0516662	0.0516662	0.0602773	0.103332	0	0	0	0.206665	0	0	0	0	0	0.00861104	0	0	0	0	0	0.0172221	0.0258331	0	0	0	0.00861104
OTU683	k__norank_d__Bacteria	p__Actinobacteria	c__Actinobacteria	o__Coriobacteriales	f__Eggerthellaceae	g__norank_f__Eggerthellaceae	s__uncultured_bacterium_g__norank_f__Eggerthellaceae	0.0172221	0.0393648	0.0184522	0.0159919	0.0172221	0.00861104	0.0258331	0.0258331	0.00861104	0.0172221	0.0172221	0.0430552	0.0344442	0.0774994	0.00861104	0.0258331	0.0430552	0.0430552	0.0172221	0	0.00861104	0	0.00861104	0.0516662	0.0430552	0.0172221	0.00861104	0.00861104	0.0688883	0	0.00861104	0
OTU916	k__norank_d__Bacteria	p__Bacteroidetes	c__Bacteroidia	o__Bacteroidales	f__Rikenellaceae	g__Rikenellaceae_RC9_gut_group	s__uncultured_beta_proteobacterium_g__Rikenellaceae_RC9_gut_group	0.0233728	0.0627376	0.00369045	0.00123015	0.0344442	0	0.00861104	0	0.111944	0.00861104	0	0.0602773	0.0602773	0.0861104	0.0172221	0.111944	0.0688883	0.0344442	0	0	0.00861104	0	0	0	0.0172221	0.00861104	0	0	0	0	0	0
OTU340	k__norank_d__Bacteria	p__Bacteroidetes	c__Bacteroidia	o__Bacteroidales	f__Prevotellaceae	g__Prevotella_9	s__unclassified_g__Prevotella_9	0.0651979	0.00738089	0.00615074	0.0123015	0.0430552	0.00861104	0.137777	0.0258331	0.0602773	0.0861104	0.0947214	0.00861104	0	0	0.0344442	0.00861104	0	0	0	0	0	0.0258331	0.0172221	0	0	0.00861104	0.00861104	0.0430552	0	0	0.00861104	0.0172221
OTU1129	k__norank_d__Bacteria	p__Firmicutes	c__Clostridia	o__Clostridiales	f__Lachnospiraceae	g__unclassified_f__Lachnospiraceae	s__unclassified_f__Lachnospiraceae	0.00738089	0.0123015	0.00861104	0.0627376	0.00861104	0.00861104	0.00861104	0	0.00861104	0.00861104	0.00861104	0	0.0172221	0.0344442	0	0.0172221	0	0.0172221	0	0.00861104	0.0344442	0.00861104	0.00861104	0	0	0.0258331	0	0.137777	0.0688883	0.16361	0.0344442	0.00861104
OTU999	k__norank_d__Bacteria	p__Tenericutes	c__Mollicutes	o__Anaeroplasmatales	f__Anaeroplasmataceae	g__Anaeroplasma	s__uncultured_rumen_bacterium_g__Anaeroplasma	0.0467456	0.0258331	0.00984119	0.00861104	0	0	0.120555	0.0258331	0	0.0602773	0.120555	0.0172221	0.0344442	0.0430552	0	0.0430552	0.0258331	0.0172221	0.00861104	0.0258331	0.0258331	0	0	0	0.00861104	0	0	0.0172221	0	0.00861104	0.0258331	0.00861104
OTU1824	k__norank_d__Bacteria	p__Cyanobacteria	c__Melainabacteria	o__Gastranaerophilales	f__norank_o__Gastranaerophilales	g__norank_f__norank_o__Gastranaerophilales	s__unclassified_g__norank_f__norank_o__Gastranaerophilales	0.0024603	0.0233728	0.0135316	0.0516662	0	0	0	0.00861104	0	0.00861104	0	0.0172221	0.0258331	0.00861104	0.0430552	0.0344442	0.0258331	0.00861104	0.0172221	0.00861104	0	0.00861104	0.0258331	0.0344442	0	0.00861104	0.0430552	0.137777	0.0258331	0.0861104	0.0602773	0
OTU684	k__norank_d__Bacteria	p__Firmicutes	c__Clostridia	o__Clostridiales	f__Lachnospiraceae	g__Oribacterium	s__uncultured_rumen_bacterium_g__Oribacterium	0.00123015	0.0750391	0.00984119	0.00492059	0	0	0	0	0.00861104	0	0	0.0430552	0.154999	0.0602773	0.0688883	0	0.0947214	0.103332	0.00861104	0.0258331	0	0.0172221	0	0.0172221	0	0.00861104	0	0	0.0172221	0	0.00861104	0
OTU978	k__norank_d__Bacteria	p__Firmicutes	c__Clostridia	o__Clostridiales	f__Ruminococcaceae	g__GCA-900066225	s__uncultured_bacterium_g__GCA-900066225	0	0.0381346	0.0209125	0.0319839	0	0	0	0	0	0	0	0.0344442	0.00861104	0.00861104	0.0172221	0.0258331	0.0602773	0.111944	0.0947214	0	0.00861104	0	0.0258331	0.00861104	0.00861104	0.00861104	0	0.0172221	0.0344442	0.00861104	0.0172221	0.137777
OTU246	k__norank_d__Bacteria	p__Bacteroidetes	c__Bacteroidia	o__Bacteroidales	f__Prevotellaceae	g__Prevotellaceae_UCG-003	s__unclassified_g__Prevotellaceae_UCG-003	0.0258331	0.0492059	0.00369045	0.0110713	0	0.0172221	0	0.0258331	0.137777	0	0	0.0430552	0.0602773	0.0344442	0.0258331	0.111944	0.0344442	0.0344442	0	0	0.00861104	0.00861104	0	0	0.00861104	0.00861104	0.00861104	0	0	0.0258331	0.0344442	0
OTU1669	k__norank_d__Bacteria	p__Firmicutes	c__Clostridia	o__Clostridiales	f__Christensenellaceae	g__Christensenellaceae_R-7_group	s__unclassified_g__Christensenellaceae_R-7_group	0.00984119	0	0.0455155	0.0344442	0.0172221	0	0	0.0516662	0	0	0	0	0	0	0	0	0	0	0	0.00861104	0.0344442	0.0602773	0.206665	0	0.00861104	0	0.0688883	0	0	0	0	0.172221
OTU1737	k__norank_d__Bacteria	p__Firmicutes	c__Clostridia	o__Clostridiales	f__Lachnospiraceae	g__unclassified_f__Lachnospiraceae	s__unclassified_f__Lachnospiraceae	0.00492059	0.0209125	0.0369045	0.0270633	0.0172221	0	0	0.00861104	0	0	0.00861104	0.0258331	0.00861104	0.0344442	0.0344442	0.00861104	0.0258331	0.00861104	0.0258331	0.0172221	0.0516662	0.0861104	0.0430552	0.0258331	0.00861104	0.0516662	0	0.0172221	0.0430552	0.0774994	0	0
OTU397	k__norank_d__Bacteria	p__Bacteroidetes	c__Bacteroidia	o__Bacteroidales	f__Prevotellaceae	g__Prevotellaceae_NK3B31_group	s__uncultured_bacterium_g__Prevotellaceae_NK3B31_group	0.00984119	0.0762692	0.00123015	0.0024603	0	0.0258331	0.0258331	0	0	0.00861104	0.00861104	0.0861104	0.00861104	0.00861104	0.0430552	0.16361	0.146388	0.0774994	0	0	0	0	0.00861104	0	0	0	0	0.0172221	0	0	0	0
OTU213	k__norank_d__Bacteria	p__Bacteroidetes	c__Bacteroidia	o__Bacteroidales	f__Prevotellaceae	g__unclassified_f__Prevotellaceae	s__unclassified_f__Prevotellaceae	0.0184522	0.0615074	0.00123015	0.00861104	0.00861104	0.0774994	0.0172221	0	0.0258331	0	0	0.103332	0.0516662	0.0861104	0.0258331	0	0.146388	0.0172221	0	0	0	0	0	0	0.00861104	0.00861104	0	0.00861104	0.0344442	0	0.00861104	0
OTU1344	k__norank_d__Bacteria	p__Firmicutes	c__Bacilli	o__Lactobacillales	f__Leuconostocaceae	g__Weissella	s__Weissella_cibaria	0	0.00369045	0.0147618	0.0701185	0	0	0	0	0	0	0	0	0	0.00861104	0	0.00861104	0.00861104	0	0	0	0.00861104	0.0258331	0.0172221	0.0430552	0.00861104	0.0861104	0	0.0774994	0.0172221	0.103332	0.120555	0.0861104
OTU779	k__norank_d__Bacteria	p__Firmicutes	c__Clostridia	o__Clostridiales	f__Ruminococcaceae	g__Oscillospira	s__uncultured_bacterium_g__Oscillospira	0.00123015	0.0799597	0.00369045	0.0024603	0	0	0	0	0.00861104	0	0	0.0688883	0.0602773	0.103332	0.00861104	0.232498	0.0516662	0.0344442	0	0	0.0172221	0	0	0	0.00861104	0.00861104	0	0	0	0.00861104	0	0
OTU308	k__norank_d__Bacteria	p__Bacteroidetes	c__Bacteroidia	o__Bacteroidales	f__Prevotellaceae	g__Prevotellaceae_NK3B31_group	s__uncultured_bacterium_g__Prevotellaceae_NK3B31_group	0.0848802	0.00123015	0	0	0	0.00861104	0.0688883	0.0861104	0.404719	0.0258331	0	0	0	0	0	0	0.00861104	0	0	0	0	0	0	0	0	0	0	0	0	0	0	0
OTU72	k__norank_d__Bacteria	p__Firmicutes	c__Clostridia	o__Clostridiales	f__Family_XIII	g__[Eubacterium]_saphenum_group	s__uncultured_bacterium_g__[Eubacterium]_saphenum_group	0.0405949	0.00369045	0.0369045	0.00492059	0.103332	0.111944	0.0258331	0.00861104	0	0.0172221	0.0172221	0	0.0172221	0	0	0.00861104	0	0	0.120555	0.0258331	0	0	0	0	0.111944	0.0344442	0	0	0	0	0	0
OTU977	k__norank_d__Bacteria	p__Bacteroidetes	c__Bacteroidia	o__Bacteroidales	f__Prevotellaceae	g__Alloprevotella	s__unclassified_g__Alloprevotella	0.00123015	0.0811898	0.0024603	0	0	0	0	0.00861104	0	0	0	0.00861104	0.00861104	0.0258331	0.0947214	0	0.00861104	0.421941	0	0	0	0.0172221	0	0	0	0	0	0	0	0	0	0
OTU47	k__norank_d__Bacteria	p__Bacteroidetes	c__Bacteroidia	o__Bacteroidales	f__Tannerellaceae	g__Parabacteroides	s__Porphyromonadaceae_bacterium_DJF_B175	0.041825	0.0110713	0.0172221	0.0147618	0.0774994	0.0516662	0.0344442	0.0172221	0.0430552	0.0258331	0.0430552	0	0.00861104	0.0258331	0	0.0258331	0	0.0172221	0.0516662	0	0.0172221	0	0.0258331	0.0172221	0.00861104	0.0258331	0.00861104	0.00861104	0	0.0258331	0.0258331	0.00861104
OTU1105	k__norank_d__Bacteria	p__Firmicutes	c__Clostridia	o__Clostridiales	f__Clostridiaceae_1	g__Clostridium_sensu_stricto_1	s__unclassified_g__Clostridium_sensu_stricto_1	0.0024603	0.00123015	0.0270633	0.0541265	0.00861104	0	0.00861104	0	0	0	0	0	0	0	0	0.00861104	0	0	0.0688883	0.0172221	0.0430552	0.0258331	0.00861104	0.0172221	0.00861104	0.00861104	0.0172221	0.103332	0.0602773	0.0947214	0.0602773	0.0344442
OTU922	k__norank_d__Bacteria	p__Bacteroidetes	c__Bacteroidia	o__Bacteroidales	f__Prevotellaceae	g__Alloprevotella	s__uncultured_bacterium_g__Alloprevotella	0.0381346	0.0172221	0.00615074	0.0233728	0.00861104	0.0430552	0.0516662	0.111944	0.0430552	0	0.00861104	0.0172221	0.00861104	0	0.0516662	0	0.00861104	0.0344442	0.00861104	0	0.00861104	0.00861104	0.0172221	0	0	0.0861104	0	0.00861104	0	0.0258331	0.0430552	0
OTU53	k__norank_d__Bacteria	p__Bacteroidetes	c__Bacteroidia	o__Bacteroidales	f__Barnesiellaceae	g__Barnesiella	s__uncultured_organism_g__Barnesiella	0.0824199	0	0	0.00123015	0.00861104	0	0.0516662	0.129166	0.00861104	0.327219	0.0516662	0	0	0	0	0	0	0	0	0	0	0	0	0	0	0	0	0	0	0	0	0.00861104
OTU633	k__norank_d__Bacteria	p__Bacteroidetes	c__Bacteroidia	o__Bacteroidales	f__Prevotellaceae	g__Prevotella_9	s__uncultured_bacterium_g__Prevotella_9	0.00492059	0.00861104	0.0024603	0.0676582	0.0172221	0	0.0172221	0	0	0	0	0	0	0	0.0344442	0.0258331	0	0	0	0	0	0	0.0172221	0	0	0	0.00861104	0.0258331	0	0.198054	0.241109	0
OTU511	k__norank_d__Bacteria	p__Firmicutes	c__Clostridia	o__Clostridiales	f__Lachnospiraceae	g__unclassified_f__Lachnospiraceae	s__unclassified_f__Lachnospiraceae	0.00369045	0.0344442	0.0270633	0.0184522	0	0	0	0	0.0172221	0.00861104	0	0.0172221	0.0430552	0.0602773	0.0172221	0.0861104	0.0172221	0	0.00861104	0.0430552	0.0172221	0.0258331	0.0516662	0.00861104	0.0344442	0.0172221	0	0.00861104	0.0172221	0.0258331	0	0.0602773
OTU1168	k__norank_d__Bacteria	p__Firmicutes	c__Clostridia	o__Clostridiales	f__Eubacteriaceae	g__Anaerofustis	s__uncultured_bacterium_g__Anaerofustis	0.0147618	0.0159919	0.0319839	0.0196824	0.0172221	0.00861104	0	0	0.0258331	0.0344442	0.0172221	0.00861104	0.0172221	0.00861104	0.00861104	0.0258331	0.00861104	0.0344442	0.00861104	0	0.0344442	0.00861104	0.0258331	0.0516662	0.0947214	0.0258331	0.00861104	0	0.0344442	0	0.0258331	0.0430552
OTU271	k__norank_d__Bacteria	p__Firmicutes	c__Erysipelotrichia	o__Erysipelotrichales	f__Erysipelotrichaceae	g__Erysipelotrichaceae_UCG-004	s__uncultured_rumen_bacterium_g__Erysipelotrichaceae_UCG-004	0.0430552	0.033214	0.00369045	0.0024603	0.0344442	0.0172221	0.0774994	0	0.00861104	0.111944	0.0516662	0.0430552	0	0.0430552	0.0516662	0	0.0258331	0.0688883	0	0	0	0.0172221	0	0	0.00861104	0	0	0	0.00861104	0	0	0.00861104
OTU23	k__norank_d__Bacteria	p__Firmicutes	c__Clostridia	o__Clostridiales	f__Lachnospiraceae	g__unclassified_f__Lachnospiraceae	s__unclassified_f__Lachnospiraceae	0.0295236	0.00369045	0.0295236	0.0196824	0.0774994	0.0430552	0.0172221	0.0258331	0	0.0344442	0.00861104	0	0	0	0.0172221	0	0	0.00861104	0.0688883	0.0344442	0.00861104	0	0.0430552	0.0430552	0.00861104	0.0172221	0.0258331	0	0	0.00861104	0.00861104	0.0774994
OTU934	k__norank_d__Bacteria	p__Bacteroidetes	c__Bacteroidia	o__Bacteroidales	f__Bacteroidaceae	g__Bacteroides	s__unclassified_g__Bacteroides	0.0209125	0.0615074	0	0	0.00861104	0.0344442	0.0344442	0.0172221	0.0430552	0	0.00861104	0.0602773	0.0430552	0.146388	0.0516662	0.103332	0.0172221	0.00861104	0	0	0	0	0	0	0	0	0	0	0	0	0	0
OTU574	k__norank_d__Bacteria	p__Firmicutes	c__Clostridia	o__Clostridiales	f__Ruminococcaceae	g__Ruminococcus_1	s__unclassified_g__Ruminococcus_1	0.0024603	0.0430552	0.0295236	0.00615074	0	0	0	0.00861104	0	0	0.00861104	0.0688883	0.0344442	0.0430552	0.0172221	0.0688883	0.0602773	0.00861104	0.0258331	0	0.00861104	0.0344442	0.0688883	0.0688883	0	0.0258331	0.00861104	0.00861104	0	0	0	0
OTU556	k__norank_d__Bacteria	p__Firmicutes	c__Clostridia	o__Clostridiales	f__Ruminococcaceae	g__Ruminiclostridium_5	s__unclassified_g__Ruminiclostridium_5	0.0307537	0.0455155	0.00492059	0	0.00861104	0.0172221	0.00861104	0.129166	0.0344442	0.00861104	0.00861104	0.137777	0.00861104	0.0344442	0.00861104	0.0258331	0.0947214	0.00861104	0	0	0.00861104	0	0	0.0172221	0.00861104	0	0	0	0	0	0	0
OTU375	k__norank_d__Bacteria	p__Cyanobacteria	c__Melainabacteria	o__Gastranaerophilales	f__norank_o__Gastranaerophilales	g__norank_f__norank_o__Gastranaerophilales	s__uncultured_bacterium_g__norank_f__norank_o__Gastranaerophilales	0.0442853	0.0110713	0.0159919	0.00984119	0.0688883	0.0774994	0.120555	0.0258331	0	0.0172221	0	0.00861104	0.00861104	0.00861104	0.00861104	0	0.0344442	0.00861104	0.00861104	0	0.0516662	0	0	0	0.0516662	0	0	0	0.0258331	0.0258331	0.0172221	0
OTU139	k__norank_d__Bacteria	p__Firmicutes	c__Clostridia	o__Clostridiales	f__Ruminococcaceae	g__Ruminococcaceae_UCG-005	s__uncultured_rumen_bacterium_g__Ruminococcaceae_UCG-005	0.0135316	0.00861104	0.0393648	0.0196824	0.0344442	0.0172221	0.0344442	0.00861104	0	0	0	0.00861104	0.0344442	0	0	0.00861104	0	0.00861104	0.00861104	0.00861104	0.00861104	0.0774994	0.0774994	0.0774994	0.0172221	0	0.0688883	0.0172221	0.0172221	0	0	0.0344442
OTU869	k__norank_d__Bacteria	p__Firmicutes	c__Clostridia	o__Clostridiales	f__Ruminococcaceae	g__Oscillibacter	s__unclassified_g__Oscillibacter	0.0147618	0.0455155	0.0123015	0.00738089	0.00861104	0.00861104	0.00861104	0.0172221	0.0258331	0	0.0344442	0.0947214	0.0430552	0.0602773	0.00861104	0.0344442	0.0344442	0.0430552	0.00861104	0.0172221	0.0344442	0.0172221	0	0	0.00861104	0.00861104	0.00861104	0.00861104	0	0.00861104	0.0172221	0
OTU289	k__norank_d__Bacteria	p__Firmicutes	c__Clostridia	o__Clostridiales	f__Ruminococcaceae	g__Ruminococcaceae_UCG-013	s__uncultured_Firmicutes_bacterium_g__Ruminococcaceae_UCG-013	0.0356743	0.0172221	0.0209125	0.00615074	0.0172221	0.0602773	0.00861104	0.0688883	0.0258331	0.0172221	0.0516662	0.00861104	0.0172221	0.0172221	0.00861104	0.0258331	0.0172221	0.0258331	0.0172221	0.00861104	0	0.0172221	0.0516662	0.0258331	0.0258331	0.00861104	0	0.00861104	0	0.00861104	0	0.0172221
OTU1778	k__norank_d__Bacteria	p__Firmicutes	c__Clostridia	o__Clostridiales	f__Christensenellaceae	g__Christensenellaceae_R-7_group	s__unclassified_g__Christensenellaceae_R-7_group	0.00615074	0.0147618	0.0295236	0.0282934	0	0.00861104	0.0172221	0	0	0	0.0172221	0.00861104	0.00861104	0.00861104	0.0172221	0.0172221	0.0172221	0.0258331	0.0430552	0.0430552	0.00861104	0.0258331	0.0516662	0.0258331	0.00861104	0	0.00861104	0.00861104	0.0258331	0.0861104	0.0516662	0.0172221
OTU548	k__norank_d__Bacteria	p__Firmicutes	c__Clostridia	o__Clostridiales	f__Clostridiales_vadinBB60_group	g__norank_f__Clostridiales_vadinBB60_group	s__metagenome_g__norank_f__Clostridiales_vadinBB60_group	0.0307537	0.0110713	0.0209125	0.0147618	0.0258331	0.00861104	0.00861104	0.0344442	0.0344442	0.0602773	0.0430552	0.00861104	0.00861104	0.00861104	0.0172221	0	0.0172221	0.0172221	0	0.00861104	0	0.0344442	0.0172221	0.0861104	0	0.00861104	0.0344442	0	0.00861104	0.0258331	0.00861104	0.0172221
OTU890	k__norank_d__Bacteria	p__Firmicutes	c__Clostridia	o__Clostridiales	f__Ruminococcaceae	g__[Eubacterium]_coprostanoligenes_group	s__uncultured_bacterium_g__[Eubacterium]_coprostanoligenes_group	0	0.0774994	0	0	0	0	0	0	0	0	0	0.189443	0.0430552	0.0258331	0.0430552	0.0344442	0.16361	0.0430552	0	0	0	0	0	0	0	0	0	0	0	0	0	0
OTU868	k__norank_d__Bacteria	p__Proteobacteria	c__Gammaproteobacteria	o__Aeromonadales	f__Succinivibrionaceae	g__Succinivibrio	s__unclassified_g__Succinivibrio	0.0344442	0.0209125	0.00861104	0.0123015	0.0258331	0.0172221	0.0688883	0.0172221	0.0688883	0.0258331	0.0172221	0	0.00861104	0.0430552	0.00861104	0.0688883	0.0172221	0	0.00861104	0	0.00861104	0.0258331	0.0172221	0	0	0.00861104	0	0.0430552	0	0.00861104	0.00861104	0.0172221
OTU141	k__norank_d__Bacteria	p__Tenericutes	c__Mollicutes	o__Mollicutes_RF39	f__norank_o__Mollicutes_RF39	g__norank_f__norank_o__Mollicutes_RF39	s__uncultured_bacterium_g__norank_f__norank_o__Mollicutes_RF39	0	0.00738089	0.0479758	0.0209125	0	0	0	0	0	0	0	0	0.0258331	0.00861104	0.00861104	0.00861104	0	0	0.0516662	0.0344442	0.189443	0	0	0.0172221	0.0430552	0.00861104	0	0.0344442	0	0.0688883	0.0258331	0.00861104
OTU1694	k__norank_d__Bacteria	p__Firmicutes	c__Clostridia	o__Clostridiales	f__Christensenellaceae	g__Christensenellaceae_R-7_group	s__uncultured_organism_g__Christensenellaceae_R-7_group	0.00615074	0.00492059	0.0356743	0.0295236	0	0.0172221	0.0172221	0.00861104	0	0	0	0	0	0	0.0344442	0	0	0	0.111944	0	0.0430552	0.00861104	0.0172221	0.0430552	0.0258331	0.0172221	0.0344442	0.0172221	0.0688883	0.0172221	0.0172221	0.0344442
OTU68	k__norank_d__Bacteria	p__Verrucomicrobia	c__Verrucomicrobiae	o__Verrucomicrobiales	f__Akkermansiaceae	g__Akkermansia	s__unclassified_g__Akkermansia	0.0701185	0.00492059	0	0	0	0	0	0	0	0.482218	0.00861104	0	0	0	0.0344442	0	0	0	0	0	0	0	0	0	0	0	0	0	0	0	0	0
OTU349	k__norank_d__Bacteria	p__Firmicutes	c__Negativicutes	o__Selenomonadales	f__Veillonellaceae	g__Schwartzia	s__unclassified_g__Schwartzia	0.0725788	0	0	0	0	0	0.111944	0.0344442	0	0.189443	0.172221	0	0	0	0	0	0	0	0	0	0	0	0	0	0	0	0	0	0	0	0	0
OTU963	k__norank_d__Bacteria	p__Cyanobacteria	c__Melainabacteria	o__Gastranaerophilales	f__norank_o__Gastranaerophilales	g__norank_f__norank_o__Gastranaerophilales	s__uncultured_rumen_bacterium_g__norank	0.0233728	0.0381346	0.00615074	0.00492059	0.00861104	0.0688883	0.0344442	0.0172221	0.00861104	0.0172221	0.00861104	0.0258331	0	0.0172221	0.0947214	0.0430552	0.0344442	0.0516662	0	0	0.0344442	0.00861104	0	0	0	0	0	0.0172221	0.0172221	0	0	0
OTU519	k__norank_d__Bacteria	p__Bacteroidetes	c__Bacteroidia	o__Bacteroidales	f__Prevotellaceae	g__Paraprevotella	s__uncultured_bacterium_g__Paraprevotella	0.0024603	0.0688883	0	0.00123015	0	0.00861104	0	0	0.00861104	0	0	0	0.0172221	0.0861104	0.00861104	0.0516662	0.00861104	0.309997	0	0	0	0	0	0	0	0	0	0	0	0.00861104	0	0
OTU1617	k__norank_d__Bacteria	p__Firmicutes	c__Clostridia	o__Clostridiales	f__Lachnospiraceae	g__Lachnospiraceae_XPB1014_group	s__uncultured_bacterium_g__Lachnospiraceae_XPB1014_group	0.00615074	0.0258331	0.0270633	0.0123015	0	0.00861104	0	0	0.00861104	0.00861104	0.0172221	0.0258331	0.0172221	0	0.00861104	0.0430552	0.0688883	0.0172221	0.0344442	0.0172221	0.0688883	0.0172221	0.00861104	0.0172221	0.0258331	0.00861104	0	0.00861104	0.00861104	0.0258331	0.0172221	0.0172221
OTU1792	k__norank_d__Bacteria	p__Firmicutes	c__Clostridia	o__Clostridiales	f__Ruminococcaceae	g__Oscillibacter	s__unclassified_g__Oscillibacter	0.0110713	0.033214	0.0196824	0.00738089	0	0.00861104	0	0.0258331	0.0172221	0.0172221	0.00861104	0.0430552	0.0258331	0.0258331	0.0258331	0.0602773	0.0344442	0.0172221	0.0172221	0.0172221	0	0.0516662	0.00861104	0.0430552	0	0.00861104	0	0	0.00861104	0.00861104	0.0172221	0.00861104
OTU780	k__norank_d__Bacteria	p__Firmicutes	c__Clostridia	o__Clostridiales	f__Ruminococcaceae	g__GCA-900066225	s__uncultured_bacterium_g__GCA-900066225	0.0110713	0.00861104	0.0221427	0.0282934	0.0258331	0	0	0.0258331	0.0172221	0.00861104	0	0.00861104	0	0.00861104	0.0172221	0	0.00861104	0.0172221	0	0	0	0.0258331	0.0258331	0	0.103332	0.0258331	0.0430552	0	0.0430552	0.0258331	0.0516662	0.00861104
OTU930	k__norank_d__Bacteria	p__Bacteroidetes	c__Bacteroidia	o__Bacteroidales	f__Bacteroidaceae	g__Bacteroides	s__unclassified_g__Bacteroides	0.0270633	0.0319839	0.00123015	0.00984119	0.0172221	0.120555	0.00861104	0.00861104	0.00861104	0.0172221	0.00861104	0.0172221	0	0.103332	0	0.0861104	0.00861104	0.00861104	0.00861104	0	0	0	0	0	0	0.00861104	0	0.00861104	0	0.0172221	0.0258331	0.00861104
OTU670	k__norank_d__Bacteria	p__Bacteroidetes	c__Bacteroidia	o__Bacteroidales	f__Prevotellaceae	g__unclassified_f__Prevotellaceae	s__unclassified_f__Prevotellaceae	0.0135316	0.0405949	0.00984119	0.00492059	0	0.0344442	0.0172221	0	0.0172221	0.00861104	0.0172221	0.0172221	0.0172221	0.0430552	0.0861104	0.0602773	0.0430552	0.0172221	0	0	0.0172221	0	0.00861104	0.0258331	0.0172221	0	0	0.00861104	0.00861104	0.0172221	0	0
OTU415	k__norank_d__Bacteria	p__Firmicutes	c__Clostridia	o__Clostridiales	f__Ruminococcaceae	g__Hydrogenoanaerobacterium	s__unclassified_g__Hydrogenoanaerobacterium	0.0184522	0.0442853	0.00492059	0.00123015	0.00861104	0.00861104	0.00861104	0.0430552	0.0344442	0.00861104	0.0172221	0.0430552	0.0516662	0.0861104	0.0172221	0.0172221	0.0688883	0.0258331	0.0258331	0.00861104	0	0	0	0	0	0	0	0	0	0.00861104	0	0
OTU230	k__norank_d__Bacteria	p__Firmicutes	c__Clostridia	o__Clostridiales	f__Ruminococcaceae	g__unclassified_f__Ruminococcaceae	s__unclassified_f__Ruminococcaceae	0.00984119	0.0356743	0.0123015	0.00984119	0.00861104	0.0172221	0.00861104	0	0.0258331	0.00861104	0	0.00861104	0.0344442	0.137777	0.0172221	0.0258331	0.0172221	0.00861104	0.0430552	0	0	0.0258331	0	0	0.0172221	0	0.0258331	0	0	0.00861104	0.0258331	0.00861104
OTU520	k__norank_d__Bacteria	p__Firmicutes	c__Clostridia	o__Clostridiales	f__Ruminococcaceae	g__Ruminococcaceae_UCG-013	s__uncultured_bacterium_g__Ruminococcaceae_UCG-013	0.0024603	0.0221427	0.00369045	0.0393648	0	0	0	0.00861104	0.00861104	0	0	0.00861104	0.0688883	0.0344442	0	0.0172221	0.0258331	0	0	0	0.00861104	0	0	0.0172221	0	0.0172221	0	0.0774994	0.0774994	0.0344442	0.0688883	0
OTU1396	k__norank_d__Bacteria	p__Actinobacteria	c__Actinobacteria	o__Coriobacteriales	f__Eggerthellaceae	g__norank_f__Eggerthellaceae	s__uncultured_bacterium_g__norank_f__Eggerthellaceae	0.00984119	0.024603	0.0172221	0.0159919	0.00861104	0	0.0172221	0.00861104	0.00861104	0.00861104	0.0172221	0.0516662	0.0172221	0.0258331	0.00861104	0.0516662	0.0172221	0	0.0258331	0.0172221	0.00861104	0.0172221	0.0172221	0.0172221	0.0172221	0.0258331	0.0172221	0.0258331	0.0258331	0.00861104	0.00861104	0
OTU362	k__norank_d__Bacteria	p__Firmicutes	c__Clostridia	o__Clostridiales	f__Ruminococcaceae	g__Ruminococcaceae_UCG-013	s__uncultured_bacterium_g__Ruminococcaceae_UCG-013	0.0110713	0.0159919	0.0196824	0.0209125	0	0.0172221	0	0	0.00861104	0.0344442	0.0172221	0	0.0344442	0.0258331	0	0.0258331	0.0172221	0.00861104	0.0258331	0.0602773	0	0.00861104	0.0258331	0.00861104	0.00861104	0.0172221	0	0.00861104	0.0430552	0.0258331	0.0430552	0.00861104
OTU727	k__norank_d__Bacteria	p__Bacteroidetes	c__Bacteroidia	o__Bacteroidales	f__Muribaculaceae	g__norank_f__Muribaculaceae	s__unclassified_g__norank_f__Muribaculaceae	0.0123015	0.0221427	0.0123015	0.0209125	0	0.0172221	0.00861104	0.00861104	0.0516662	0	0	0.00861104	0	0.00861104	0.0516662	0.0602773	0.00861104	0.0172221	0	0	0.0516662	0.0258331	0.00861104	0	0	0	0.0258331	0.0258331	0.00861104	0.0344442	0.0516662	0
OTU1656	k__norank_d__Bacteria	p__Firmicutes	c__Clostridia	o__Clostridiales	f__Ruminococcaceae	g__Candidatus_Soleaferrea	s__uncultured_bacterium_g__Candidatus_Soleaferrea	0.0110713	0.0159919	0.0233728	0.0172221	0.0172221	0.00861104	0.0344442	0.00861104	0.00861104	0	0	0.0258331	0.0172221	0.00861104	0.0172221	0.00861104	0.0344442	0	0.0172221	0.0344442	0	0.0172221	0.0172221	0.0258331	0.0516662	0.00861104	0.0344442	0	0.0172221	0.0258331	0.0344442	0
OTU972	k__norank_d__Bacteria	p__Firmicutes	c__Clostridia	o__Clostridiales	f__Ruminococcaceae	g__Candidatus_Soleaferrea	s__uncultured_bacterium_g__Candidatus_Soleaferrea	0.0110713	0.0369045	0.00738089	0.0110713	0	0.0172221	0	0	0.0344442	0.0258331	0	0.0430552	0.0516662	0.0516662	0.0344442	0.00861104	0.0258331	0.0430552	0.0172221	0	0.00861104	0.0172221	0.00861104	0	0	0	0.0344442	0.0258331	0	0	0.00861104	0.00861104
OTU933	k__norank_d__Bacteria	p__Bacteroidetes	c__Bacteroidia	o__Bacteroidales	f__Prevotellaceae	g__Prevotellaceae_NK3B31_group	s__uncultured_bacterium_g__Prevotellaceae_NK3B31_group	0.00369045	0.041825	0	0.0209125	0	0	0.0172221	0.00861104	0	0	0	0.00861104	0.0344442	0.0344442	0	0.137777	0.00861104	0.0688883	0	0	0	0	0	0	0	0	0	0.00861104	0	0.0602773	0.0774994	0
OTU19	k__norank_d__Bacteria	p__Spirochaetes	c__Spirochaetia	o__Spirochaetales	f__Spirochaetaceae	g__Sphaerochaeta	s__uncultured_prokaryote_g__Sphaerochaeta	0.0258331	0.00861104	0.0159919	0.0159919	0.0258331	0.00861104	0.0258331	0	0.0774994	0.0344442	0.00861104	0.0344442	0.00861104	0.00861104	0	0.00861104	0	0	0.00861104	0.0172221	0	0.0344442	0.0258331	0	0.0258331	0.00861104	0.0258331	0.0344442	0	0.00861104	0.0258331	0.00861104
OTU637	k__norank_d__Bacteria	p__Firmicutes	c__Clostridia	o__Clostridiales	f__unclassified_o__Clostridiales	g__unclassified_o__Clostridiales	s__unclassified_o__Clostridiales	0.0123015	0.00984119	0.0282934	0.0159919	0.0258331	0.00861104	0.00861104	0.0344442	0	0	0.00861104	0	0.0172221	0.00861104	0.0172221	0.00861104	0.00861104	0.00861104	0.0430552	0.00861104	0	0.0430552	0.0258331	0.0430552	0.0344442	0	0.0258331	0.0344442	0.00861104	0.0172221	0.00861104	0.0172221
OTU1832	k__norank_d__Bacteria	p__Firmicutes	c__Clostridia	o__Clostridiales	f__Ruminococcaceae	g__unclassified_f__Ruminococcaceae	s__unclassified_f__Ruminococcaceae	0.0024603	0.0172221	0.024603	0.0221427	0	0	0	0.00861104	0	0.00861104	0	0.0258331	0.0258331	0.00861104	0	0.0172221	0.0430552	0	0.0344442	0.0172221	0.0258331	0.0172221	0.0258331	0.0344442	0.0172221	0.0172221	0.00861104	0	0.0774994	0.00861104	0.0258331	0.0172221
OTU299	k__norank_d__Bacteria	p__Firmicutes	c__Clostridia	o__Clostridiales	f__Ruminococcaceae	g__unclassified_f__Ruminococcaceae	s__unclassified_f__Ruminococcaceae	0.0295236	0.0196824	0.0159919	0.00123015	0.00861104	0	0.0258331	0.0258331	0.137777	0	0.00861104	0.0258331	0.0172221	0	0.00861104	0.0516662	0.0172221	0.0172221	0	0.00861104	0.0344442	0.0258331	0.00861104	0.0172221	0.0172221	0	0.00861104	0	0	0	0	0
OTU389	k__norank_d__Bacteria	p__Bacteroidetes	c__Bacteroidia	o__Bacteroidales	f__Muribaculaceae	g__norank_f__Muribaculaceae	s__uncultured_bacterium_g__norank_f__Muribaculaceae	0.00123015	0.0651979	0	0	0	0	0	0	0.00861104	0	0	0.16361	0.0344442	0.0172221	0.0258331	0.146388	0.0688883	0	0	0	0	0	0	0	0	0	0	0	0	0	0	0
OTU1139	k__norank_d__Bacteria	p__Firmicutes	c__Clostridia	o__Clostridiales	f__Clostridiaceae_1	g__Clostridium_sensu_stricto_1	s__Clostridium_butyricum	0.0221427	0.0123015	0.00369045	0.0270633	0.0344442	0.0172221	0.0430552	0.0258331	0	0.0258331	0.00861104	0.0172221	0.00861104	0	0	0.0172221	0.0258331	0.0172221	0.00861104	0	0.00861104	0	0	0.00861104	0	0.0172221	0.00861104	0.0516662	0.0258331	0.0516662	0.0258331	0.00861104
OTU696	k__norank_d__Bacteria	p__Firmicutes	c__Clostridia	o__Clostridiales	f__Lachnospiraceae	g__Lachnospira	s__unclassified_g__Lachnospira	0.0258331	0.0282934	0.00615074	0.00492059	0.0430552	0.0172221	0.0172221	0.0258331	0.0344442	0.0258331	0.0172221	0.0258331	0.00861104	0.0344442	0.00861104	0.0602773	0.0344442	0.0258331	0.00861104	0.00861104	0.0172221	0.00861104	0	0	0	0	0	0.0258331	0	0	0.00861104	0
OTU1143	k__norank_d__Bacteria	p__Actinobacteria	c__Actinobacteria	o__Corynebacteriales	f__Corynebacteriaceae	g__Corynebacterium_1	s__unclassified_g__Corynebacterium_1	0.0258331	0.0356743	0.0024603	0.00123015	0.0258331	0.0172221	0.0344442	0.0172221	0.0172221	0.0430552	0.0258331	0.0861104	0.00861104	0.0172221	0.00861104	0.00861104	0.0516662	0.0688883	0	0	0	0	0.0172221	0	0	0	0	0.00861104	0	0	0	0
OTU1512	k__norank_d__Bacteria	p__Firmicutes	c__Bacilli	o__Lactobacillales	f__Streptococcaceae	g__Streptococcus	s__unclassified_g__Streptococcus	0.0627376	0	0.00123015	0.00123015	0	0.0688883	0.0947214	0.172221	0.0947214	0.00861104	0	0	0	0	0	0	0	0	0.00861104	0	0	0	0	0	0	0	0	0	0.00861104	0	0	0
OTU622	k__norank_d__Bacteria	p__Proteobacteria	c__Gammaproteobacteria	o__Aeromonadales	f__Succinivibrionaceae	g__Succinivibrio	s__unclassified_g__Succinivibrio	0.0504361	0.0123015	0.0024603	0	0.0258331	0.0172221	0.0344442	0.0344442	0.180832	0.0258331	0.0344442	0	0	0	0.0688883	0.00861104	0	0.00861104	0	0	0.00861104	0.00861104	0	0	0	0	0	0	0	0	0	0
OTU1472	k__norank_d__Bacteria	p__Firmicutes	c__Clostridia	o__Clostridiales	f__Lachnospiraceae	g__Roseburia	s__unclassified_g__Roseburia	0.00369045	0.0442853	0.00861104	0.00861104	0	0.00861104	0	0	0.00861104	0.00861104	0	0.0258331	0.0430552	0.00861104	0.0602773	0.0602773	0.00861104	0.103332	0.0258331	0.0172221	0.00861104	0.00861104	0	0	0	0.00861104	0.0172221	0	0.00861104	0.0258331	0	0
OTU1732	k__norank_d__Bacteria	p__Bacteroidetes	c__Bacteroidia	o__Bacteroidales	f__unclassified_o__Bacteroidales	g__unclassified_o__Bacteroidales	s__unclassified_o__Bacteroidales	0.0147618	0.0172221	0.0209125	0.0110713	0	0	0.00861104	0.00861104	0.0258331	0.00861104	0.0516662	0.00861104	0	0.0344442	0.0516662	0.00861104	0.00861104	0.00861104	0	0	0.0688883	0.0344442	0.0172221	0.0258331	0	0.00861104	0.0172221	0	0	0.0344442	0.0172221	0
OTU698	k__norank_d__Bacteria	p__Firmicutes	c__Clostridia	o__Clostridiales	f__Ruminococcaceae	g__unclassified_f__Ruminococcaceae	s__unclassified_f__Ruminococcaceae	0.00492059	0.0196824	0.00984119	0.0295236	0.0258331	0	0	0	0.00861104	0	0	0.0258331	0.0172221	0.0344442	0.0344442	0	0.00861104	0.0172221	0.0172221	0.00861104	0	0.0258331	0.0172221	0	0	0.0258331	0.0172221	0	0.00861104	0.0430552	0.0258331	0.0861104
OTU1744	k__norank_d__Bacteria	p__Bacteroidetes	c__Bacteroidia	o__Bacteroidales	f__Prevotellaceae	g__unclassified_f__Prevotellaceae	s__unclassified_f__Prevotellaceae	0.033214	0.024603	0.0024603	0.00369045	0	0	0.0602773	0.0602773	0.0774994	0	0.0344442	0	0.0172221	0.0516662	0.0258331	0.0172221	0.0430552	0.0172221	0.00861104	0	0	0	0.00861104	0	0	0.00861104	0.00861104	0	0	0	0.00861104	0
OTU52	k__norank_d__Bacteria	p__Tenericutes	c__Mollicutes	o__Anaeroplasmatales	f__Anaeroplasmataceae	g__Anaeroplasma	s__uncultured_rumen_bacterium_g__Anaeroplasma	0.0123015	0.00615074	0.00984119	0.0356743	0	0.0258331	0.0344442	0	0.0172221	0.00861104	0	0	0	0.00861104	0.00861104	0.0172221	0	0.00861104	0.0430552	0.00861104	0	0	0	0	0.0172221	0	0.0258331	0.0602773	0.00861104	0	0.0172221	0.137777
OTU204	k__norank_d__Bacteria	p__Bacteroidetes	c__Bacteroidia	o__Bacteroidales	f__Muribaculaceae	g__norank_f__Muribaculaceae	s__uncultured_bacterium_g__norank_f__Muribaculaceae	0.00492059	0.0270633	0.00738089	0.0233728	0.00861104	0	0	0	0.0258331	0	0	0	0.0602773	0	0.00861104	0.0861104	0	0.0344442	0	0	0.0430552	0.00861104	0	0	0	0.00861104	0.0172221	0	0	0.0430552	0.0861104	0.00861104
OTU1759	k__norank_d__Bacteria	p__Tenericutes	c__Mollicutes	o__Mollicutes_RF39	f__norank_o__Mollicutes_RF39	g__norank_f__norank_o__Mollicutes_RF39	s__unclassified_g__norank_f__norank_o__Mollicutes_RF39	0.00492059	0.00123015	0.0270633	0.0295236	0.00861104	0.0258331	0	0	0	0	0	0	0.00861104	0	0	0	0	0	0.0344442	0.00861104	0.103332	0	0	0.0430552	0	0	0.0430552	0.0172221	0.129166	0	0.00861104	0.00861104
OTU1661	k__norank_d__Bacteria	p__Firmicutes	c__Clostridia	o__Clostridiales	f__Ruminococcaceae	g__Ruminococcaceae_UCG-013	s__uncultured_Clostridiales_bacterium_g__Ruminococcaceae_UCG-013	0.00738089	0.00492059	0.0209125	0.0295236	0.00861104	0.0172221	0.0172221	0	0	0	0.00861104	0.00861104	0	0.0172221	0	0	0	0.00861104	0	0.0172221	0.00861104	0.0430552	0.0258331	0.0344442	0.0172221	0	0	0.0344442	0.00861104	0.120555	0.0172221	0.0258331
OTU843	k__norank_d__Bacteria	p__Firmicutes	c__Clostridia	o__Clostridiales	f__Ruminococcaceae	g__Ruminococcaceae_UCG-010	s__metagenome_g__Ruminococcaceae_UCG-010	0.0233728	0.0147618	0.00615074	0.0184522	0	0.0344442	0.00861104	0.0430552	0	0.0258331	0.0516662	0.0344442	0.0172221	0	0.0258331	0.0258331	0	0	0	0.00861104	0	0.0172221	0	0.0172221	0	0	0.0172221	0	0.00861104	0.0344442	0.0602773	0.00861104
OTU437	k__norank_d__Bacteria	p__Proteobacteria	c__Gammaproteobacteria	o__Betaproteobacteriales	f__Burkholderiaceae	g__Comamonas	s__Comamonas_kerstersii	0.0381346	0.0233728	0	0	0	0.120555	0.00861104	0	0	0.120555	0.0172221	0.137777	0	0	0	0	0.0258331	0	0	0	0	0	0	0	0	0	0	0	0	0	0	0
OTU153	k__norank_d__Bacteria	p__Cyanobacteria	c__Melainabacteria	o__Gastranaerophilales	f__norank_o__Gastranaerophilales	g__norank_f__norank_o__Gastranaerophilales	s__uncultured_bacterium_g__norank_f__norank_o__Gastranaerophilales	0.0492059	0.00984119	0	0.00123015	0.0602773	0.0516662	0.111944	0.0688883	0.0172221	0.00861104	0.0258331	0.0172221	0.0172221	0	0	0.00861104	0.0258331	0	0	0	0	0	0	0	0	0	0	0	0.00861104	0	0	0
OTU1644	k__norank_d__Bacteria	p__Firmicutes	c__Clostridia	o__Clostridiales	f__Family_XIII	g__Family_XIII_AD3011_group	s__uncultured_bacterium_g__Family_XIII_AD3011_group	0.00615074	0.0147618	0.0147618	0.024603	0	0.0172221	0.00861104	0	0	0.00861104	0.00861104	0.0172221	0.0172221	0.0258331	0	0	0.0430552	0	0.00861104	0	0.0258331	0.0258331	0.0344442	0	0.00861104	0.0258331	0.00861104	0	0.0947214	0	0.0172221	0.0258331
OTU347	k__norank_d__Bacteria	p__Bacteroidetes	c__Bacteroidia	o__Bacteroidales	f__Prevotellaceae	g__Prevotella_7	s__unclassified_g__Prevotella_7	0.0196824	0.0344442	0.00615074	0	0	0	0	0.0344442	0	0.0344442	0.0688883	0.00861104	0	0	0.232498	0	0	0	0	0	0.00861104	0.0258331	0.00861104	0	0	0	0	0	0	0	0	0
OTU1620	k__norank_d__Bacteria	p__Firmicutes	c__Clostridia	o__Clostridiales	f__Ruminococcaceae	g__Ruminococcaceae_UCG-013	s__unclassified_g__Ruminococcaceae_UCG-013	0.00738089	0.0123015	0.0221427	0.0184522	0	0.00861104	0.00861104	0	0.0172221	0	0.0172221	0.0258331	0.00861104	0.00861104	0.0258331	0.00861104	0	0.00861104	0.0430552	0.0172221	0.0344442	0.0258331	0.00861104	0.00861104	0.0172221	0.0172221	0.00861104	0.00861104	0.0430552	0.0258331	0.0258331	0
OTU1110	k__norank_d__Bacteria	p__Firmicutes	c__Clostridia	o__Clostridiales	f__Clostridiaceae_1	g__Clostridium_sensu_stricto_1	s__unclassified_g__Clostridium_sensu_stricto_1	0.0590471	0	0.00123015	0	0.00861104	0.146388	0.189443	0.0516662	0.00861104	0	0.00861104	0	0	0	0	0	0	0	0	0.00861104	0	0	0	0	0	0	0	0	0	0	0	0
OTU882	k__norank_d__Bacteria	p__Firmicutes	c__Clostridia	o__Clostridiales	f__Lachnospiraceae	g__Lachnospiraceae_UCG-010	s__unclassified_g__Lachnospiraceae_UCG-010	0.00123015	0.00984119	0.0270633	0.0221427	0	0.00861104	0	0	0	0	0	0.00861104	0.0172221	0.0172221	0.00861104	0.00861104	0.00861104	0	0.0258331	0.0258331	0.0516662	0	0.0258331	0.0430552	0.0172221	0.00861104	0	0.0172221	0.0258331	0.0258331	0.0430552	0.0344442
OTU542	k__norank_d__Bacteria	p__Firmicutes	c__Clostridia	o__Clostridiales	f__Ruminococcaceae	g__Ruminococcaceae_UCG-010	s__uncultured_organism_g__Ruminococcaceae_UCG-010	0.0258331	0.0135316	0.0159919	0.00369045	0.129166	0.0344442	0	0.00861104	0	0	0.00861104	0.00861104	0.00861104	0.0602773	0	0.00861104	0.00861104	0	0.0602773	0	0	0	0	0.00861104	0.0430552	0.00861104	0	0	0	0	0.0172221	0
OTU692	k__norank_d__Bacteria	p__Firmicutes	c__Clostridia	o__Clostridiales	f__Lachnospiraceae	g__[Eubacterium]_ruminantium_group	s__uncultured_bacterium_g__[Eubacterium]_ruminantium_group	0.00738089	0.0110713	0.0209125	0.0196824	0	0.0258331	0.00861104	0	0.00861104	0.00861104	0	0.00861104	0	0	0.00861104	0.0430552	0	0.0172221	0.0258331	0.00861104	0.0516662	0.0172221	0.0344442	0.00861104	0	0.00861104	0.0947214	0	0.00861104	0	0	0.0258331
OTU258	k__norank_d__Bacteria	p__Firmicutes	c__Clostridia	o__Clostridiales	f__Ruminococcaceae	g__Ruminococcaceae_UCG-010	s__unclassified_g__Ruminococcaceae_UCG-010	0.0110713	0.0147618	0.00738089	0.0258331	0.00861104	0.0172221	0.00861104	0.0344442	0.00861104	0	0	0	0.0516662	0	0	0.0258331	0.0258331	0	0	0	0.0172221	0	0.0172221	0.00861104	0.00861104	0	0.0344442	0.0258331	0.0172221	0.0344442	0.0688883	0
OTU597	k__norank_d__Bacteria	p__Firmicutes	c__Clostridia	o__Clostridiales	f__Ruminococcaceae	g__Ruminococcaceae_UCG-013	s__uncultured_bacterium_g__Ruminococcaceae_UCG-013	0.0233728	0.0110713	0.0159919	0.00738089	0.0172221	0.00861104	0	0.0172221	0	0.0430552	0.0774994	0.0258331	0.00861104	0	0.0258331	0.0172221	0	0	0.0172221	0	0	0.0258331	0.0430552	0.0172221	0.00861104	0	0.00861104	0	0.0172221	0	0.0172221	0.00861104
OTU1696	k__norank_d__Bacteria	p__Tenericutes	c__Mollicutes	o__Mollicutes_RF39	f__norank_o__Mollicutes_RF39	g__norank_f__norank_o__Mollicutes_RF39	s__unidentified_rumen_bacterium_RF9	0.0393648	0.00369045	0.00738089	0.00738089	0.0344442	0.0258331	0.0258331	0	0.0172221	0.0688883	0.103332	0	0	0	0.0258331	0	0	0	0	0	0.0172221	0.00861104	0.0172221	0.00861104	0	0.00861104	0.00861104	0	0	0	0	0.0344442
OTU968	k__norank_d__Bacteria	p__Firmicutes	c__Clostridia	o__Clostridiales	f__Lachnospiraceae	g__unclassified_f__Lachnospiraceae	s__unclassified_f__Lachnospiraceae	0	0.0565868	0.00123015	0	0	0	0	0	0	0	0	0	0	0	0	0.00861104	0	0.387497	0	0	0	0	0.00861104	0	0	0	0	0	0	0	0	0
OTU1840	k__norank_d__Bacteria	p__Firmicutes	c__Clostridia	o__Clostridiales	f__Ruminococcaceae	g__Ruminococcus_1	s__unclassified_g__Ruminococcus_1	0.0024603	0	0.0467456	0.00861104	0	0.00861104	0.00861104	0	0	0	0	0	0	0	0	0	0	0	0	0.00861104	0	0.154999	0.16361	0	0	0	0.0344442	0.0172221	0	0.00861104	0	0
OTU1519	k__norank_d__Bacteria	p__Fusobacteria	c__Fusobacteriia	o__Fusobacteriales	f__Fusobacteriaceae	g__Fusobacterium	s__Fusobacterium_mortiferum	0	0.0553567	0	0.00123015	0	0	0	0	0	0	0	0	0	0.00861104	0.378886	0	0	0	0	0	0	0	0	0	0	0.00861104	0	0	0	0	0	0
OTU557	k__norank_d__Bacteria	p__Firmicutes	c__Clostridia	o__Clostridiales	f__Ruminococcaceae	g__Ruminococcaceae_UCG-010	s__unclassified_g__Ruminococcaceae_UCG-010	0.00984119	0.00123015	0.0369045	0.00861104	0.0258331	0.0258331	0.00861104	0	0.00861104	0	0	0	0	0.00861104	0	0	0	0	0.0861104	0.0258331	0.00861104	0	0.0344442	0.0344442	0.0688883	0.0172221	0	0	0.00861104	0	0.00861104	0.0258331
OTU1689	k__norank_d__Bacteria	p__Firmicutes	c__Clostridia	o__Clostridiales	f__Lachnospiraceae	g__Cellulosilyticum	s__uncultured_bacterium_g__Cellulosilyticum	0.0135316	0.0147618	0.00861104	0.0196824	0.0172221	0.00861104	0	0.0258331	0.0258331	0	0.0172221	0.0258331	0	0.00861104	0	0	0.0172221	0.0516662	0.00861104	0.00861104	0.00861104	0	0.0258331	0	0.00861104	0	0.0172221	0.0258331	0.0258331	0.0258331	0.0258331	0.0172221
OTU826	k__norank_d__Bacteria	p__Firmicutes	c__Clostridia	o__Clostridiales	f__Ruminococcaceae	g__Ruminococcaceae_UCG-014	s__uncultured_bacterium_g__Ruminococcaceae_UCG-014	0.0270633	0.0172221	0.0110713	0.00123015	0.0344442	0.0602773	0	0	0.0172221	0.0430552	0.0344442	0.00861104	0.0172221	0.00861104	0.00861104	0.0688883	0.00861104	0	0	0	0.0258331	0.0172221	0.0258331	0	0.00861104	0.00861104	0	0	0	0	0	0
OTU984	k__norank_d__Bacteria	p__Firmicutes	c__Clostridia	o__Clostridiales	f__Ruminococcaceae	g__Ruminococcaceae_UCG-010	s__uncultured_bacterium_g__Ruminococcaceae_UCG-010	0.00492059	0.00615074	0.0196824	0.024603	0	0	0.00861104	0	0	0.0172221	0.00861104	0.00861104	0	0	0	0	0.00861104	0.0258331	0	0.0258331	0.00861104	0.0172221	0.0516662	0.0172221	0.0172221	0.00861104	0.0688883	0.00861104	0.00861104	0.0344442	0.0430552	0
OTU1684	k__norank_d__Bacteria	p__Firmicutes	c__Clostridia	o__Clostridiales	f__Lachnospiraceae	g__Lachnoclostridium	s__[Clostridium]_hylemonae	0.00369045	0.0184522	0.0123015	0.0209125	0.00861104	0	0.00861104	0	0	0.00861104	0	0.0258331	0	0.00861104	0	0.0172221	0.0688883	0.00861104	0.00861104	0.0172221	0	0.00861104	0.0172221	0.0258331	0.00861104	0	0.0344442	0.0258331	0.0516662	0.0258331	0	0.00861104
OTU793	k__norank_d__Bacteria	p__Proteobacteria	c__Gammaproteobacteria	o__Enterobacteriales	f__Enterobacteriaceae	g__Enterobacter	s__unclassified_g__Enterobacter	0.00492059	0.0307537	0.0024603	0.0172221	0	0	0.0172221	0.0172221	0	0	0	0.103332	0.00861104	0.0344442	0	0.0344442	0.0258331	0.00861104	0	0	0.0172221	0	0	0	0	0	0.00861104	0.0258331	0	0.0430552	0.0430552	0
OTU1658	k__norank_d__Bacteria	p__Firmicutes	c__Clostridia	o__Clostridiales	f__Family_XIII	g__[Eubacterium]_brachy_group	s__uncultured_bacterium_g__[Eubacterium]_brachy_group	0.00123015	0.0024603	0.00861104	0.0430552	0	0	0	0	0	0	0.00861104	0	0	0	0	0.00861104	0	0.00861104	0	0	0.0344442	0.0172221	0.00861104	0	0	0	0.0258331	0.0947214	0.00861104	0.129166	0.0344442	0.00861104
OTU751	k__norank_d__Bacteria	p__Firmicutes	c__Clostridia	o__Clostridiales	f__Ruminococcaceae	g__Ruminococcaceae_UCG-010	s__unclassified_g__Ruminococcaceae_UCG-010	0.00492059	0.0307537	0.00492059	0.0147618	0	0	0	0.0344442	0	0	0	0.0344442	0.0602773	0	0.0172221	0.0172221	0.0172221	0.0688883	0	0	0.00861104	0.00861104	0.00861104	0	0.00861104	0.0172221	0.0430552	0.0172221	0.0172221	0	0.00861104	0
OTU40	k__norank_d__Bacteria	p__Bacteroidetes	c__Bacteroidia	o__Bacteroidales	f__Bacteroidales_RF16_group	g__norank_f__Bacteroidales_RF16_group	s__uncultured_rumen_bacterium_g__norank_f__Bacteroidales_RF16_group	0.00738089	0.0270633	0.0110713	0.00861104	0.00861104	0	0.00861104	0.0172221	0.00861104	0.00861104	0	0.00861104	0.0258331	0.0172221	0.0258331	0.0774994	0.0172221	0.0172221	0	0.0172221	0.0258331	0.0172221	0	0.00861104	0.00861104	0.00861104	0	0	0	0.0172221	0.0344442	0
OTU1793	k__norank_d__Bacteria	p__Firmicutes	c__Clostridia	o__Clostridiales	f__Ruminococcaceae	g__Ruminiclostridium_9	s__unclassified_g__Ruminiclostridium_9	0.033214	0.00123015	0.0172221	0.00123015	0.0602773	0.0430552	0.0344442	0.0430552	0.00861104	0	0.0430552	0.00861104	0	0	0	0	0	0	0.0172221	0	0	0.0258331	0.0172221	0	0.0602773	0.00861104	0	0	0	0	0	0
OTU745	k__norank_d__Bacteria	p__Spirochaetes	c__Spirochaetia	o__Spirochaetales	f__Spirochaetaceae	g__Sphaerochaeta	s__uncultured_bacterium_g__Sphaerochaeta	0.0344442	0.00615074	0.00738089	0.00492059	0	0.0344442	0.0344442	0.00861104	0.0172221	0.137777	0.00861104	0.00861104	0.00861104	0	0	0.0258331	0	0	0.00861104	0.0172221	0.00861104	0.00861104	0.00861104	0	0	0.0258331	0	0	0.00861104	0	0	0
OTU421	k__norank_d__Bacteria	p__Firmicutes	c__Clostridia	o__Clostridiales	f__Lachnospiraceae	g__unclassified_f__Lachnospiraceae	s__unclassified_f__Lachnospiraceae	0.00123015	0.0135316	0.0233728	0.0147618	0.00861104	0	0	0	0	0	0	0.0172221	0	0.0172221	0.0258331	0	0.0344442	0	0.0172221	0.0430552	0.0344442	0.0344442	0.0172221	0.00861104	0.00861104	0	0.00861104	0.0516662	0.00861104	0.0344442	0	0
OTU1458	k__norank_d__Bacteria	p__Firmicutes	c__Clostridia	o__Clostridiales	f__Ruminococcaceae	g__Ruminococcaceae_UCG-010	s__unclassified_g__Ruminococcaceae_UCG-010	0.033214	0.0110713	0.00615074	0.0024603	0.0258331	0.0344442	0	0.0688883	0	0.0516662	0.0516662	0	0.0516662	0.00861104	0	0.00861104	0	0.00861104	0	0.0172221	0	0	0	0.0258331	0	0.0172221	0	0	0	0	0	0
OTU1493	k__norank_d__Bacteria	p__Firmicutes	c__Clostridia	o__Clostridiales	f__Lachnospiraceae	g__unclassified_f__Lachnospiraceae	s__unclassified_f__Lachnospiraceae	0.00492059	0.0110713	0.00615074	0.0307537	0.00861104	0.00861104	0	0.00861104	0	0	0.00861104	0	0	0	0	0.0430552	0	0.0344442	0	0.00861104	0.00861104	0.0172221	0.00861104	0	0	0.0258331	0.0774994	0.0430552	0.0430552	0.00861104	0	0.0172221
OTU990	k__norank_d__Bacteria	p__Firmicutes	c__Clostridia	o__Clostridiales	f__Ruminococcaceae	g__Ruminococcaceae_UCG-013	s__uncultured_bacterium_g__Ruminococcaceae_UCG-013	0.0147618	0.00984119	0.0147618	0.0135316	0	0	0.00861104	0.0688883	0.00861104	0	0.0172221	0.00861104	0.0258331	0	0.00861104	0	0	0.0258331	0.0258331	0	0.00861104	0.0258331	0.0172221	0.0172221	0.00861104	0	0.0430552	0	0	0.0172221	0.0258331	0.00861104
OTU1332	k__norank_d__Bacteria	p__Firmicutes	c__Clostridia	o__Clostridiales	f__Ruminococcaceae	g__Ruminococcaceae_UCG-008	s__uncultured_bacterium_g__Ruminococcaceae_UCG-008	0.0024603	0.00123015	0.0295236	0.0196824	0.00861104	0	0	0	0	0	0.00861104	0	0	0	0	0.00861104	0	0	0.0172221	0	0.0172221	0.0688883	0.0516662	0.0430552	0.00861104	0.0258331	0.00861104	0	0.0258331	0.00861104	0.0688883	0
OTU343	k__norank_d__Bacteria	p__Bacteroidetes	c__Bacteroidia	o__Bacteroidales	f__Muribaculaceae	g__CAG-873	s__uncultured_bacterium_g__CAG-873	0.0492059	0	0.0024603	0	0.0947214	0.0430552	0	0.0344442	0	0.103332	0.0688883	0	0	0	0	0	0	0	0	0	0	0	0	0	0.0172221	0	0	0	0	0	0	0
OTU653	k__norank_d__Bacteria	p__Firmicutes	c__Clostridia	o__Clostridiales	f__Ruminococcaceae	g__unclassified_f__Ruminococcaceae	s__unclassified_f__Ruminococcaceae	0.00369045	0.0196824	0.0135316	0.0147618	0	0	0	0.00861104	0	0	0.0172221	0.0430552	0.0516662	0.00861104	0	0	0.0172221	0.0172221	0.0172221	0.0172221	0.0172221	0	0.00861104	0.00861104	0.0258331	0.00861104	0.00861104	0.00861104	0.0172221	0.0344442	0.00861104	0.0172221
OTU1780	k__norank_d__Bacteria	p__Firmicutes	c__Clostridia	o__Clostridiales	f__Lachnospiraceae	g__Butyrivibrio	s__uncultured_bacterium_g__Butyrivibrio	0.0110713	0.00615074	0.0344442	0	0	0	0.0516662	0	0.0258331	0	0	0	0.00861104	0.0172221	0	0.0172221	0	0	0	0.0344442	0	0.111944	0.0947214	0	0	0	0	0	0	0	0	0
OTU1202	k__norank_d__Bacteria	p__Actinobacteria	c__Actinobacteria	o__Coriobacteriales	f__Eggerthellaceae	g__Slackia	s__unclassified_g__Slackia	0	0.0123015	0.0123015	0.0270633	0	0	0	0	0	0	0	0	0.00861104	0.00861104	0	0.0344442	0.0344442	0	0.0258331	0.00861104	0	0.0172221	0.0344442	0	0	0	0.0516662	0.0172221	0.00861104	0.0602773	0.0172221	0.0344442
OTU537	k__norank_d__Bacteria	p__Firmicutes	c__Clostridia	o__Clostridiales	f__Ruminococcaceae	g__Ruminococcaceae_UCG-010	s__uncultured_bacterium_g__Ruminococcaceae_UCG-010	0.00615074	0.00984119	0.024603	0.0110713	0.00861104	0	0	0.0258331	0	0	0.00861104	0.0344442	0.00861104	0	0.00861104	0	0	0.0172221	0.0516662	0.0258331	0.00861104	0	0.0172221	0	0.0688883	0	0.0430552	0.00861104	0	0	0	0.0258331
OTU1001	k__norank_d__Bacteria	p__Bacteroidetes	c__Bacteroidia	o__Bacteroidales	f__Muribaculaceae	g__norank_f__Muribaculaceae	s__uncultured_bacterium_g__norank_f__Muribaculaceae	0.0024603	0.0344442	0.00369045	0.0110713	0	0	0	0.00861104	0.00861104	0	0	0.0172221	0	0.111944	0.0344442	0.0602773	0.00861104	0.00861104	0	0	0.00861104	0.0172221	0	0	0	0	0.00861104	0.0258331	0	0.0258331	0.0172221	0
OTU1174	k__norank_d__Bacteria	p__Firmicutes	c__Clostridia	o__Clostridiales	f__Lachnospiraceae	g__Blautia	s__unclassified_g__Blautia	0	0.00984119	0.0221427	0.0196824	0	0	0	0	0	0	0	0	0	0.00861104	0.0258331	0.0258331	0.00861104	0	0.0344442	0	0.0774994	0.00861104	0.0258331	0.00861104	0	0	0.0516662	0.00861104	0.0602773	0	0	0.0172221
OTU380	k__norank_d__Bacteria	p__Bacteroidetes	c__Bacteroidia	o__Bacteroidales	f__Bacteroidales_RF16_group	g__norank_f__Bacteroidales_RF16_group	s__uncultured_bacterium_g__norank_f__Bacteroidales_RF16_group	0.0344442	0.0123015	0.00123015	0.00369045	0	0.0516662	0.00861104	0.0258331	0.111944	0	0.0430552	0.0172221	0.0258331	0	0.0172221	0.0258331	0	0	0	0	0.00861104	0	0	0	0	0	0	0.0172221	0	0.00861104	0	0
OTU1152	k__norank_d__Bacteria	p__Firmicutes	c__Erysipelotrichia	o__Erysipelotrichales	f__Erysipelotrichaceae	g__Catenibacterium	s__uncultured_bacterium_g__Catenibacterium	0	0	0.0516662	0	0	0	0	0	0	0	0	0	0	0	0	0	0	0	0	0	0	0.16361	0.129166	0.0688883	0	0	0	0	0	0	0	0
OTU1104	k__norank_d__Bacteria	p__Firmicutes	c__Clostridia	o__Clostridiales	f__Lachnospiraceae	g__Lachnospiraceae_FCS020_group	s__unclassified_g__Lachnospiraceae_FCS020_group	0.00123015	0.00738089	0.0270633	0.0147618	0	0	0	0	0	0	0.00861104	0.00861104	0	0	0	0.00861104	0.0172221	0.0172221	0.0516662	0	0.0516662	0.00861104	0.0688883	0	0.00861104	0.0344442	0.00861104	0	0.00861104	0.00861104	0.00861104	0.0344442
OTU667	k__norank_d__Bacteria	p__Bacteroidetes	c__Bacteroidia	o__Bacteroidales	f__Prevotellaceae	g__unclassified_f__Prevotellaceae	s__unclassified_f__Prevotellaceae	0.0024603	0.0196824	0.0147618	0.0135316	0	0	0	0	0.0172221	0	0	0	0	0.0774994	0.00861104	0.0516662	0	0	0	0.0688883	0.0172221	0	0	0	0.0172221	0.0258331	0	0	0.0602773	0	0.00861104	0
OTU1381	k__norank_d__Bacteria	p__Firmicutes	c__Clostridia	o__Clostridiales	f__Ruminococcaceae	g__Ruminococcaceae_UCG-014	s__uncultured_Clostridia_bacterium_g__Ruminococcaceae_UCG-014	0.0221427	0.0270633	0.00123015	0	0.0344442	0.0861104	0.00861104	0.0172221	0.00861104	0	0	0.0430552	0.0430552	0	0	0	0.0602773	0.0430552	0	0.00861104	0	0	0	0	0	0	0	0	0	0	0	0
OTU353	k__norank_d__Bacteria	p__Proteobacteria	c__Deltaproteobacteria	o__Desulfovibrionales	f__Desulfovibrionaceae	g__Mailhella	s__unclassified_g__Mailhella	0.0123015	0.0356743	0.00123015	0.00123015	0.00861104	0.00861104	0	0.00861104	0.0516662	0.00861104	0	0.00861104	0.0430552	0.0430552	0.00861104	0.0258331	0.0430552	0.0774994	0	0	0	0	0.00861104	0	0	0	0	0.00861104	0	0	0	0
OTU604	k__norank_d__Bacteria	p__Bacteroidetes	c__Bacteroidia	o__Bacteroidales	f__Bacteroidaceae	g__Bacteroides	s__unclassified_g__Bacteroides	0	0.0504361	0	0	0	0	0	0	0	0	0	0	0	0	0.353053	0	0	0	0	0	0	0	0	0	0	0	0	0	0	0	0	0
OTU959	k__norank_d__Bacteria	p__Firmicutes	c__Clostridia	o__Clostridiales	f__Ruminococcaceae	g__Ruminococcaceae_UCG-002	s__unclassified_g__Ruminococcaceae_UCG-002	0.0209125	0.00615074	0.0135316	0.00984119	0.0602773	0.0516662	0.0172221	0.00861104	0.00861104	0	0	0	0.00861104	0.00861104	0	0	0	0.0258331	0	0	0	0.0258331	0.0172221	0.0172221	0.0344442	0.0258331	0	0	0	0	0.0172221	0.0258331
OTU1188	k__norank_d__Bacteria	p__Firmicutes	c__Clostridia	o__Clostridiales	f__Family_XIII	g__Family_XIII_AD3011_group	s__unclassified_g__Family_XIII_AD3011_group	0.0196824	0.00369045	0.0233728	0.00369045	0	0	0	0.0258331	0	0.0516662	0.0602773	0.00861104	0	0.00861104	0	0	0	0.00861104	0.00861104	0	0	0.0602773	0.0516662	0.0430552	0	0	0	0	0.00861104	0.00861104	0.00861104	0
OTU1773	k__norank_d__Bacteria	p__Bacteroidetes	c__Bacteroidia	o__Bacteroidales	f__unclassified_o__Bacteroidales	g__unclassified_o__Bacteroidales	s__unclassified_o__Bacteroidales	0.00492059	0.0135316	0.0196824	0.0123015	0	0	0.00861104	0	0.00861104	0.00861104	0.00861104	0	0.00861104	0	0.0430552	0.0344442	0	0.00861104	0	0	0.0947214	0.00861104	0.0258331	0	0.00861104	0.0430552	0	0.00861104	0.0258331	0.00861104	0	0
OTU512	k__norank_d__Bacteria	p__Firmicutes	c__Clostridia	o__Clostridiales	f__Lachnospiraceae	g__unclassified_f__Lachnospiraceae	s__unclassified_f__Lachnospiraceae	0.00615074	0.0135316	0.0135316	0.0172221	0	0.00861104	0	0.0344442	0	0	0	0.0172221	0	0.0258331	0	0.0258331	0.00861104	0.0172221	0.00861104	0.00861104	0.0258331	0.0258331	0.0172221	0.00861104	0	0	0.0172221	0.00861104	0.0430552	0.0172221	0.0258331	0.00861104
OTU359	k__norank_d__Bacteria	p__Firmicutes	c__Clostridia	o__Clostridiales	f__Ruminococcaceae	g__Ruminococcaceae_UCG-010	s__uncultured_bacterium_g__Ruminococcaceae_UCG-010	0.0123015	0.00123015	0.00492059	0.0319839	0	0.00861104	0	0	0	0.0344442	0.0430552	0	0	0	0	0	0	0.00861104	0	0	0	0.00861104	0.0258331	0	0	0	0.00861104	0.215276	0	0	0	0
OTU86	k__norank_d__Bacteria	p__Firmicutes	c__Clostridia	o__Clostridiales	f__Family_XI_o__Clostridiales	g__Sedimentibacter	s__Sedimentibacter_hongkongensis	0	0.0467456	0.00123015	0.0024603	0	0	0	0	0	0	0	0.189443	0	0.00861104	0	0.0172221	0.111944	0	0	0	0	0	0	0	0.00861104	0	0	0.00861104	0.00861104	0	0	0
OTU1382	k__norank_d__Bacteria	p__Firmicutes	c__Clostridia	o__Clostridiales	f__Lachnospiraceae	g__unclassified_f__Lachnospiraceae	s__unclassified_f__Lachnospiraceae	0.00123015	0.00123015	0.0209125	0.0258331	0	0	0	0	0	0.00861104	0	0	0	0.00861104	0	0	0	0	0.0172221	0.00861104	0.0172221	0.0602773	0.0172221	0.00861104	0.0172221	0.0172221	0	0.0258331	0.0344442	0.0688883	0.0344442	0
OTU928	k__norank_d__Bacteria	p__Firmicutes	c__Clostridia	o__Clostridiales	f__Lachnospiraceae	g__Cellulosilyticum	s__uncultured_bacterium_g__Cellulosilyticum	0	0.0492059	0	0	0	0	0	0	0	0	0	0	0.0258331	0.0774994	0	0.198054	0.0172221	0.0258331	0	0	0	0	0	0	0	0	0	0	0	0	0	0
OTU910	k__norank_d__Bacteria	p__Firmicutes	c__Clostridia	o__Clostridiales	f__Ruminococcaceae	g__Ruminococcaceae_UCG-014	s__unidentified_rumen_bacterium_JW32	0	0.0295236	0.0135316	0.00615074	0	0	0	0	0	0	0	0.0258331	0.0774994	0	0.0344442	0.00861104	0.0602773	0	0.00861104	0	0	0	0	0.0861104	0	0.0172221	0.0172221	0	0	0	0	0.00861104
OTU688	k__norank_d__Bacteria	p__Firmicutes	c__Clostridia	o__Clostridiales	f__Ruminococcaceae	g__unclassified_f__Ruminococcaceae	s__unclassified_f__Ruminococcaceae	0.00123015	0.0356743	0.00369045	0.00738089	0	0	0	0	0.00861104	0	0	0.0602773	0.0947214	0.0430552	0.00861104	0	0.0258331	0.0172221	0	0.00861104	0	0	0	0.00861104	0.00861104	0	0.0172221	0.00861104	0.00861104	0	0.00861104	0.00861104
OTU260	k__norank_d__Bacteria	p__Firmicutes	c__Clostridia	o__Clostridiales	f__Lachnospiraceae	g__Mobilitalea	s__uncultured_bacterium_g__Mobilitalea	0.0123015	0.0344442	0	0.00123015	0	0.00861104	0	0.0258331	0.0172221	0.00861104	0.0258331	0.0430552	0.00861104	0.0774994	0.0172221	0.00861104	0.0430552	0.0430552	0	0	0	0	0	0	0	0	0	0	0	0	0.00861104	0
OTU118	k__norank_d__Bacteria	p__Firmicutes	c__Clostridia	o__Clostridiales	f__Ruminococcaceae	g__Ruminococcaceae_UCG-010	s__uncultured_rumen_bacterium_g__Ruminococcaceae_UCG-010	0.0159919	0.00369045	0.0172221	0.0110713	0.0172221	0	0.0344442	0.0430552	0	0	0.0172221	0	0	0	0.0258331	0	0	0	0.0430552	0.0344442	0	0	0	0	0.0430552	0	0	0	0.0258331	0	0	0.0516662
OTU1611	k__norank_d__Bacteria	p__Firmicutes	c__Clostridia	o__Clostridiales	f__Lachnospiraceae	g__Lachnoclostridium	s__unclassified_g__Lachnoclostridium	0.0123015	0.0233728	0.00861104	0.00369045	0.00861104	0.0258331	0	0.0258331	0.0258331	0	0	0.0258331	0.0172221	0.0258331	0.0172221	0.0516662	0.0172221	0.00861104	0.00861104	0.00861104	0	0.0172221	0.00861104	0	0.0172221	0	0.0172221	0.00861104	0	0	0	0
OTU1647	k__norank_d__Bacteria	p__unclassified_k__norank_d__Bacteria	c__unclassified_k__norank_d__Bacteria	o__unclassified_k__norank_d__Bacteria	f__unclassified_k__norank_d__Bacteria	g__unclassified_k__norank_d__Bacteria	s__unclassified_k__norank_d__Bacteria	0.0110713	0.024603	0.0110713	0	0	0.00861104	0	0	0	0.0430552	0.0258331	0	0.111944	0.00861104	0.0344442	0.00861104	0	0.00861104	0	0	0	0	0	0	0.0774994	0	0	0	0	0	0	0
OTU1370	k__norank_d__Bacteria	p__Firmicutes	c__Clostridia	o__Clostridiales	f__Family_XIII	g__[Eubacterium]_nodatum_group	s__unclassified_g__[Eubacterium]_nodatum_group	0	0.00615074	0.0110713	0.0295236	0	0	0	0	0	0	0	0	0	0.00861104	0.00861104	0.00861104	0.0172221	0	0.00861104	0.00861104	0.00861104	0.00861104	0.0172221	0.0258331	0	0.0172221	0.0861104	0.0172221	0.0258331	0.0258331	0.0258331	0.00861104
OTU789	k__norank_d__Bacteria	p__Firmicutes	c__Clostridia	o__Clostridiales	f__Ruminococcaceae	g__Ruminococcaceae_UCG-010	s__uncultured_bacterium_g__Ruminococcaceae_UCG-010	0.0123015	0.0221427	0.00615074	0.00615074	0	0.0602773	0.0172221	0	0	0.00861104	0	0.0344442	0.0172221	0.00861104	0.00861104	0.0430552	0.0172221	0.0258331	0.00861104	0	0	0	0.00861104	0.00861104	0.0172221	0	0.00861104	0.00861104	0.00861104	0	0.0172221	0
OTU967	k__norank_d__Bacteria	p__Firmicutes	c__Clostridia	o__Clostridiales	f__Lachnospiraceae	g__Cellulosilyticum	s__uncultured_bacterium_g__Cellulosilyticum	0.00984119	0.0184522	0.00492059	0.0135316	0	0.0172221	0.00861104	0.0258331	0.00861104	0.00861104	0	0.00861104	0.00861104	0.0172221	0.00861104	0.0172221	0	0.0688883	0	0.00861104	0.00861104	0.00861104	0	0	0.00861104	0	0	0.0172221	0.0258331	0	0	0.0516662
OTU680	k__norank_d__Bacteria	p__Proteobacteria	c__Deltaproteobacteria	o__Desulfovibrionales	f__Desulfovibrionaceae	g__unclassified_f__Desulfovibrionaceae	s__unclassified_f__Desulfovibrionaceae	0.00369045	0.041825	0	0	0.00861104	0.00861104	0	0	0	0.00861104	0	0.0258331	0.0172221	0.0688883	0.0430552	0.0172221	0.0344442	0.0861104	0	0	0	0	0	0	0	0	0	0	0	0	0	0
OTU1523	k__norank_d__Bacteria	p__Firmicutes	c__Clostridia	o__Clostridiales	f__Ruminococcaceae	g__[Eubacterium]_coprostanoligenes_group	s__Eubacterium_coprostanoligenes	0	0.00123015	0.0369045	0.00738089	0	0	0	0	0	0	0	0.00861104	0	0	0	0	0	0	0	0	0.0172221	0.120555	0.120555	0	0	0.00861104	0.00861104	0	0.00861104	0.00861104	0.00861104	0.00861104
OTU874	k__norank_d__Bacteria	p__Firmicutes	c__Clostridia	o__Clostridiales	f__Lachnospiraceae	g__Cellulosilyticum	s__uncultured_bacterium_g__Cellulosilyticum	0.0123015	0.0159919	0.00492059	0.0123015	0.0172221	0.0172221	0	0.0172221	0.0172221	0.00861104	0.00861104	0.00861104	0	0.0602773	0.0172221	0.00861104	0	0.0172221	0.00861104	0.00861104	0.00861104	0	0	0.00861104	0	0.0344442	0	0.0172221	0.0172221	0	0	0.0172221
OTU150	k__norank_d__Bacteria	p__Firmicutes	c__Clostridia	o__Clostridiales	f__Peptococcaceae	g__norank_f__Peptococcaceae	s__unclassified_g__norank_f__Peptococcaceae	0.0159919	0.00615074	0.0110713	0.0123015	0.0258331	0	0.00861104	0.0344442	0.00861104	0.0172221	0.0172221	0	0.00861104	0.0172221	0.00861104	0.00861104	0	0	0	0	0.0172221	0.0172221	0.0172221	0.0172221	0.00861104	0.0430552	0	0	0.0258331	0.00861104	0.00861104	0
OTU1473	k__norank_d__Bacteria	p__Actinobacteria	c__Actinobacteria	o__Coriobacteriales	f__Coriobacteriaceae	g__Collinsella	s__unclassified_g__Collinsella	0.0159919	0.0024603	0.0233728	0.00369045	0	0	0	0	0.00861104	0.0344442	0.0688883	0	0	0	0.0172221	0	0	0	0	0.0344442	0.0172221	0.0516662	0.0602773	0	0	0	0	0.0258331	0	0	0	0
OTU233	k__norank_d__Bacteria	p__Bacteroidetes	c__Bacteroidia	o__Bacteroidales	f__Rikenellaceae	g__Rikenellaceae_RC9_gut_group	s__uncultured_Bacteroidales_bacterium_g__Rikenellaceae_RC9_gut_group	0.0209125	0.0172221	0.0024603	0.00492059	0.0258331	0.0258331	0	0.00861104	0.0344442	0.0172221	0.0344442	0.00861104	0.0172221	0	0.0344442	0.00861104	0.00861104	0.0430552	0	0	0	0	0	0.0172221	0	0	0.00861104	0.00861104	0	0	0.00861104	0.00861104
OTU594	k__norank_d__Bacteria	p__Firmicutes	c__Clostridia	o__Clostridiales	f__Lachnospiraceae	g__Oribacterium	s__uncultured_bacterium_g__Oribacterium	0.00984119	0.00369045	0.0319839	0	0	0	0	0	0	0.0344442	0.0344442	0	0	0	0.0258331	0	0	0	0	0	0	0.120555	0.0947214	0.00861104	0	0	0	0	0	0	0	0
OTU707	k__norank_d__Bacteria	p__Firmicutes	c__Clostridia	o__Clostridiales	f__Ruminococcaceae	g__Ruminococcaceae_UCG-014	s__unclassified_g__Ruminococcaceae_UCG-014	0.00369045	0.0295236	0.00984119	0.00123015	0.00861104	0	0	0.00861104	0.00861104	0	0	0	0.00861104	0.00861104	0.0172221	0.146388	0	0.0258331	0	0.0172221	0.0430552	0	0	0	0.00861104	0	0	0.00861104	0	0	0	0
OTU1469	k__norank_d__Bacteria	p__Cyanobacteria	c__Oxyphotobacteria	o__Chloroplast	f__norank_o__Chloroplast	g__norank_f__norank_o__Chloroplast	s__Phaseolus_vulgaris	0.00615074	0.0024603	0.0172221	0.0184522	0.00861104	0	0.00861104	0.00861104	0	0.0172221	0	0	0.0172221	0	0	0	0	0	0	0.0258331	0.0516662	0.00861104	0.00861104	0	0.0258331	0.0344442	0	0.0258331	0.00861104	0.0258331	0.0344442	0
OTU945	k__norank_d__Bacteria	p__Firmicutes	c__Clostridia	o__Clostridiales	f__unclassified_o__Clostridiales	g__unclassified_o__Clostridiales	s__unclassified_o__Clostridiales	0.00123015	0.0430552	0	0	0	0.00861104	0	0	0	0	0	0.0172221	0.0688883	0.0516662	0.00861104	0.137777	0.00861104	0.00861104	0	0	0	0	0	0	0	0	0	0	0	0	0	0
OTU224	k__norank_d__Bacteria	p__Bacteroidetes	c__Bacteroidia	o__Bacteroidales	f__Prevotellaceae	g__unclassified_f__Prevotellaceae	s__unclassified_f__Prevotellaceae	0.0172221	0.0209125	0.00123015	0.00492059	0.00861104	0.0172221	0.00861104	0	0.0258331	0.0516662	0.00861104	0.0172221	0	0	0.0172221	0.0344442	0.0258331	0.0516662	0.00861104	0	0	0	0	0	0	0	0.0172221	0	0.0172221	0	0	0
OTU14	k__norank_d__Bacteria	p__Firmicutes	c__Clostridia	o__Clostridiales	f__Lachnospiraceae	g__Cellulosilyticum	s__unclassified_g__Cellulosilyticum	0.0159919	0.00123015	0.0110713	0.0159919	0	0.0172221	0.0774994	0	0.00861104	0.00861104	0	0	0	0	0	0.00861104	0	0	0.0258331	0	0	0.0344442	0.00861104	0	0.00861104	0.00861104	0.0172221	0.0430552	0	0.0344442	0.00861104	0
OTU1662	k__norank_d__Bacteria	p__Tenericutes	c__Mollicutes	o__unclassified_c__Mollicutes	f__unclassified_c__Mollicutes	g__unclassified_c__Mollicutes	s__unclassified_c__Mollicutes	0.00615074	0.00615074	0.00369045	0.0270633	0.00861104	0	0.00861104	0	0.0258331	0	0	0	0.00861104	0.00861104	0	0.0172221	0.00861104	0	0	0	0	0.0172221	0.00861104	0	0	0	0.0774994	0.0430552	0.0172221	0.0172221	0.00861104	0.0258331
OTU339	k__norank_d__Bacteria	p__Bacteroidetes	c__Bacteroidia	o__Bacteroidales	f__Rikenellaceae	g__Rikenellaceae_RC9_gut_group	s__uncultured_bacterium_g__Rikenellaceae_RC9_gut_group	0.0159919	0.0135316	0.00492059	0.00861104	0	0.0258331	0	0.00861104	0.0172221	0.0258331	0.0344442	0	0.00861104	0.0172221	0.0172221	0.0172221	0	0.0344442	0	0.00861104	0	0.00861104	0.0172221	0	0	0	0.00861104	0.0258331	0	0.00861104	0.0172221	0
OTU1830	k__norank_d__Bacteria	p__Tenericutes	c__Mollicutes	o__Mollicutes_RF39	f__norank_o__Mollicutes_RF39	g__norank_f__norank_o__Mollicutes_RF39	s__metagenome_g__norank_f__norank_o__Mollicutes_RF39	0.0024603	0.00369045	0.0147618	0.0221427	0	0	0	0.00861104	0	0.00861104	0	0	0	0.00861104	0	0.0172221	0	0	0.00861104	0	0.0688883	0	0.00861104	0.0172221	0	0.00861104	0.0258331	0.111944	0	0	0	0.00861104
OTU862	k__norank_d__Bacteria	p__Firmicutes	c__Clostridia	o__Clostridiales	f__Clostridiaceae_1	g__Clostridium_sensu_stricto_1	s__unclassified_g__Clostridium_sensu_stricto_1	0.00369045	0.00123015	0.00492059	0.033214	0	0	0.0172221	0.00861104	0	0	0	0	0	0	0	0.00861104	0	0	0	0.00861104	0	0.0258331	0	0	0	0.0344442	0	0.0774994	0.0774994	0.0344442	0.00861104	0
OTU906	k__norank_d__Bacteria	p__Cyanobacteria	c__Melainabacteria	o__Gastranaerophilales	f__norank_o__Gastranaerophilales	g__norank_f__norank_o__Gastranaerophilales	s__uncultured_bacterium_g__norank_f__norank_o__Gastranaerophilales	0.0270633	0.0147618	0.00123015	0	0.0344442	0.0774994	0.0774994	0	0	0	0	0.0430552	0	0	0	0.0172221	0.0430552	0	0	0	0	0	0	0	0.00861104	0	0	0	0	0	0	0
OTU1012	k__norank_d__Bacteria	p__Bacteroidetes	c__Bacteroidia	o__Bacteroidales	f__Rikenellaceae	g__Rikenellaceae_RC9_gut_group	s__uncultured_bacterium_g__Rikenellaceae_RC9_gut_group	0.0270633	0.0159919	0	0	0	0	0.00861104	0.0947214	0.0344442	0.0258331	0.0258331	0	0	0.0344442	0.0602773	0.0172221	0	0	0	0	0	0	0	0	0	0	0	0	0	0	0	0
OTU378	k__norank_d__Bacteria	p__Bacteroidetes	c__Bacteroidia	o__Bacteroidales	f__Muribaculaceae	g__norank_f__Muribaculaceae	s__uncultured_bacterium_g__norank_f__Muribaculaceae	0.00861104	0.0123015	0	0.0221427	0	0.0172221	0.0258331	0	0.0172221	0	0	0	0.0172221	0.0172221	0.0344442	0.0172221	0	0	0	0	0	0	0	0	0	0	0.00861104	0	0	0.0258331	0.120555	0
OTU1182	k__norank_d__Bacteria	p__Firmicutes	c__Erysipelotrichia	o__Erysipelotrichales	f__Erysipelotrichaceae	g__Erysipelotrichaceae_UCG-003	s__uncultured_bacterium_g__Erysipelotrichaceae_UCG-003	0	0	0.0282934	0.0135316	0	0	0	0	0	0	0	0	0	0	0	0	0	0	0.129166	0.00861104	0.0258331	0.00861104	0.0172221	0.00861104	0	0	0.0172221	0.0344442	0.00861104	0.00861104	0	0.0258331
OTU861	k__norank_d__Bacteria	p__Firmicutes	c__Clostridia	o__Clostridiales	f__Ruminococcaceae	g__[Eubacterium]_coprostanoligenes_group	s__unclassified_g__[Eubacterium]_coprostanoligenes_group	0	0.024603	0.00984119	0.00738089	0	0	0	0	0	0	0	0.00861104	0.0258331	0.0430552	0	0.0774994	0.0172221	0	0	0.00861104	0.0172221	0.0258331	0.0172221	0	0	0	0.0258331	0.00861104	0.0172221	0	0	0
OTU569	k__norank_d__Bacteria	p__Firmicutes	c__Clostridia	o__Clostridiales	f__Ruminococcaceae	g__Angelakisella	s__Angelakisella_massiliensis	0.0135316	0.024603	0.00369045	0	0	0.0172221	0.0258331	0.0172221	0.00861104	0	0.0258331	0.0172221	0.0344442	0.0258331	0.0172221	0.00861104	0.0172221	0.0516662	0.0172221	0.00861104	0	0	0	0	0	0	0	0	0	0	0	0
OTU76	k__norank_d__Bacteria	p__Bacteroidetes	c__Bacteroidia	o__Bacteroidales	f__Marinifilaceae	g__Butyricimonas	s__uncultured_bacterium_g__Butyricimonas	0.0393648	0.00123015	0.00123015	0	0.120555	0.0430552	0	0	0	0.111944	0	0	0	0	0.00861104	0	0	0	0	0	0	0	0	0	0.00861104	0	0	0	0	0	0	0
OTU1455	k__norank_d__Bacteria	p__Firmicutes	c__Clostridia	o__Clostridiales	f__Ruminococcaceae	g__Ruminococcaceae_UCG-013	s__metagenome_g__Ruminococcaceae_UCG-013	0.0024603	0.0196824	0.00984119	0.00984119	0.0172221	0	0	0	0	0	0	0	0.0172221	0.00861104	0	0.0688883	0.0172221	0.0258331	0	0.0172221	0	0.0172221	0.0258331	0.00861104	0	0.0172221	0	0	0	0.0258331	0.0258331	0
OTU1790	k__norank_d__Bacteria	p__Firmicutes	c__Clostridia	o__Clostridiales	f__Ruminococcaceae	g__Ruminococcaceae_UCG-005	s__uncultured_rumen_bacterium_g__Ruminococcaceae_UCG-005	0.00123015	0.0295236	0.00738089	0.00369045	0	0	0	0.00861104	0	0	0	0.0172221	0.129166	0.0172221	0	0.0172221	0.00861104	0.0172221	0.0172221	0	0.00861104	0	0.00861104	0.0172221	0	0	0	0	0.0258331	0	0	0
OTU1831	k__norank_d__Bacteria	p__Firmicutes	c__Erysipelotrichia	o__Erysipelotrichales	f__Erysipelotrichaceae	g__unclassified_f__Erysipelotrichaceae	s__unclassified_f__Erysipelotrichaceae	0	0.00123015	0.0135316	0.0258331	0	0	0	0	0	0	0	0	0	0	0	0.00861104	0	0	0	0.0344442	0.00861104	0.0172221	0.0344442	0	0	0.00861104	0.0172221	0.0344442	0.0861104	0	0.00861104	0.0258331
OTU1388	k__norank_d__Bacteria	p__Firmicutes	c__Clostridia	o__Clostridiales	f__Lachnospiraceae	g__unclassified_f__Lachnospiraceae	s__unclassified_f__Lachnospiraceae	0.00123015	0.00861104	0.00615074	0.024603	0	0	0	0	0.00861104	0	0	0	0.00861104	0.00861104	0.00861104	0.0172221	0.00861104	0.00861104	0.0258331	0	0.0172221	0	0	0	0	0.0602773	0	0	0	0.0602773	0.0430552	0.00861104
OTU452	k__norank_d__Bacteria	p__Firmicutes	c__Clostridia	o__Clostridiales	f__Ruminococcaceae	g__Ruminococcaceae_UCG-010	s__uncultured_bacterium_g__Ruminococcaceae_UCG-010	0.0196824	0.0159919	0.00123015	0.00369045	0	0.0947214	0	0.0172221	0	0.00861104	0.0172221	0.00861104	0.0258331	0.00861104	0.0430552	0	0.00861104	0.0172221	0	0	0	0	0	0.00861104	0	0	0	0	0	0.00861104	0.0172221	0
OTU277	k__norank_d__Bacteria	p__Proteobacteria	c__Gammaproteobacteria	o__Betaproteobacteriales	f__Burkholderiaceae	g__Sutterella	s__unclassified_g__Sutterella	0.0381346	0.00123015	0	0.00123015	0.00861104	0.00861104	0.0430552	0.0516662	0.0344442	0.0947214	0.0258331	0	0	0	0	0	0	0.00861104	0	0	0	0	0	0	0	0	0.00861104	0	0	0	0	0
OTU42	k__norank_d__Bacteria	p__Bacteroidetes	c__Bacteroidia	o__Bacteroidales	f__Rikenellaceae	g__Rikenellaceae_RC9_gut_group	s__uncultured_bacterium_g__Rikenellaceae_RC9_gut_group	0.0135316	0.0123015	0.00738089	0.00738089	0.0172221	0	0.00861104	0.0516662	0.0172221	0	0	0.00861104	0.00861104	0.00861104	0.0430552	0.0172221	0	0	0	0	0.0172221	0	0.0258331	0	0.00861104	0	0.00861104	0.0344442	0	0.00861104	0	0
OTU995	k__norank_d__Bacteria	p__Bacteroidetes	c__Bacteroidia	o__Bacteroidales	f__Tannerellaceae	g__Parabacteroides	s__uncultured_bacterium_g__Parabacteroides	0.0024603	0.00861104	0.00738089	0.0221427	0	0.00861104	0	0	0.00861104	0	0	0	0.00861104	0.00861104	0	0.0258331	0	0.0172221	0	0	0	0.0172221	0	0.0172221	0.0172221	0.00861104	0	0.0172221	0.0172221	0.0516662	0.0516662	0.00861104
OTU1664	k__norank_d__Bacteria	p__Firmicutes	c__Clostridia	o__Clostridiales	f__Lachnospiraceae	g__Coprococcus_1	s__unclassified_g__Coprococcus_1	0.00861104	0.00615074	0.0184522	0.00738089	0.0172221	0.00861104	0.00861104	0.0172221	0.00861104	0	0	0.00861104	0	0	0.0172221	0	0.0172221	0	0	0	0.0430552	0.0516662	0.0258331	0.00861104	0	0.0258331	0.0172221	0	0	0	0.00861104	0
OTU629	k__norank_d__Bacteria	p__Firmicutes	c__Clostridia	o__Clostridiales	f__Lachnospiraceae	g__unclassified_f__Lachnospiraceae	s__unclassified_f__Lachnospiraceae	0.00615074	0.0233728	0.00492059	0.00615074	0.00861104	0.00861104	0	0	0.0258331	0	0	0	0.00861104	0	0.0774994	0.0172221	0.00861104	0.0516662	0	0	0	0.0172221	0	0	0.0172221	0	0.0258331	0	0.0172221	0	0	0
OTU1687	k__norank_d__Bacteria	p__Firmicutes	c__Clostridia	o__Clostridiales	f__Christensenellaceae	g__Christensenellaceae_R-7_group	s__uncultured_bacterium_g__Christensenellaceae_R-7_group	0.0024603	0.00615074	0.0159919	0.0159919	0	0	0	0	0	0	0.0172221	0	0.00861104	0.0172221	0.0172221	0	0	0	0.00861104	0.0172221	0.0172221	0.0516662	0.0172221	0	0	0.00861104	0.0258331	0.0344442	0.0430552	0	0	0
OTU1834	k__norank_d__Bacteria	p__Firmicutes	c__Clostridia	o__Clostridiales	f__Lachnospiraceae	g__[Eubacterium]_xylanophilum_group	s__unclassified_g__[Eubacterium]_xylanophilum_group	0	0.00123015	0.0110713	0.0282934	0	0	0	0	0	0	0	0	0	0	0	0.00861104	0	0	0	0.00861104	0.0258331	0.00861104	0.0258331	0.00861104	0	0.00861104	0	0.0258331	0.00861104	0.0516662	0.103332	0
OTU927	k__norank_d__Bacteria	p__Bacteroidetes	c__Bacteroidia	o__Bacteroidales	f__Prevotellaceae	g__Prevotellaceae_NK3B31_group	s__uncultured_bacterium_g__Prevotellaceae_NK3B31_group	0.0135316	0.024603	0.00123015	0	0	0.0172221	0	0.0258331	0.0430552	0.00861104	0	0.0344442	0	0	0.0344442	0.0516662	0.0430552	0.00861104	0	0	0	0	0.00861104	0	0	0	0	0	0	0	0	0
OTU1729	k__norank_d__Bacteria	p__Firmicutes	c__Clostridia	o__Clostridiales	f__Christensenellaceae	g__norank_f__Christensenellaceae	s__uncultured_bacterium_g__norank_f__Christensenellaceae	0.00861104	0.00369045	0.0123015	0.0147618	0	0.00861104	0	0.00861104	0	0.00861104	0.0344442	0	0.00861104	0.00861104	0	0	0	0.00861104	0	0.0258331	0.00861104	0.0172221	0	0.0258331	0.00861104	0.0258331	0.0172221	0.0172221	0.00861104	0.00861104	0.0172221	0.00861104
OTU74	k__norank_d__Bacteria	p__Synergistetes	c__Synergistia	o__Synergistales	f__Synergistaceae	g__Pyramidobacter	s__uncultured_bacterium_g__Pyramidobacter	0.0172221	0.0147618	0.0024603	0.00492059	0	0	0	0.00861104	0.0258331	0.0602773	0.0258331	0.0172221	0	0.0688883	0	0	0.00861104	0.00861104	0.00861104	0	0	0	0	0.00861104	0	0.00861104	0	0.0172221	0	0.00861104	0	0
OTU1378	k__norank_d__Bacteria	p__Firmicutes	c__Clostridia	o__Clostridiales	f__Ruminococcaceae	g__Ruminococcaceae_UCG-013	s__unclassified_g__Ruminococcaceae_UCG-013	0.0147618	0.00738089	0.00492059	0.0123015	0.00861104	0.0172221	0.0430552	0.00861104	0	0	0.0258331	0	0	0	0.0258331	0	0.0172221	0.00861104	0	0	0	0.0172221	0.00861104	0	0.00861104	0	0.00861104	0.0258331	0	0.0258331	0.0258331	0
OTU138	k__norank_d__Bacteria	p__Firmicutes	c__Clostridia	o__Clostridiales	f__Peptococcaceae	g__norank_f__Peptococcaceae	s__unclassified_g__norank_f__Peptococcaceae	0.00861104	0.0209125	0.00861104	0.00123015	0	0.00861104	0	0.0172221	0.0172221	0	0.0172221	0.0258331	0.0172221	0.00861104	0	0.0172221	0.0516662	0.0258331	0.00861104	0	0	0.0258331	0.0172221	0	0.00861104	0	0	0	0	0	0.00861104	0
OTU856	k__norank_d__Bacteria	p__Firmicutes	c__Clostridia	o__Clostridiales	f__Ruminococcaceae	g__Oscillospira	s__uncultured_bacterium_g__Oscillospira	0.0024603	0.0270633	0.00615074	0.00369045	0	0	0	0.0172221	0	0	0	0.0430552	0.0344442	0.0344442	0.0172221	0.0430552	0.00861104	0.00861104	0	0.0258331	0.00861104	0	0	0.00861104	0	0	0	0	0	0.0172221	0.00861104	0
OTU944	k__norank_d__Bacteria	p__Firmicutes	c__Clostridia	o__Clostridiales	f__Lachnospiraceae	g__unclassified_f__Lachnospiraceae	s__unclassified_f__Lachnospiraceae	0.00738089	0.0172221	0.0110713	0.00369045	0	0	0.00861104	0.00861104	0.0258331	0	0.00861104	0.0172221	0.0172221	0.0172221	0.0258331	0.0258331	0.00861104	0.00861104	0.0258331	0.00861104	0	0	0	0.00861104	0.0344442	0	0	0.0172221	0.00861104	0	0	0
OTU669	k__norank_d__Bacteria	p__Bacteroidetes	c__Bacteroidia	o__Bacteroidales	f__Marinifilaceae	g__Sanguibacteroides	s__Sanguibacteroides_justesenii	0.0258331	0.0110713	0.0024603	0	0.0258331	0.0430552	0.0172221	0	0.00861104	0.0774994	0.00861104	0.0172221	0	0	0.0258331	0.00861104	0.0172221	0.00861104	0.0172221	0	0	0	0	0	0	0	0	0	0	0	0	0
OTU1457	k__norank_d__Bacteria	p__Firmicutes	c__Clostridia	o__Clostridiales	f__Ruminococcaceae	g__norank_f__Ruminococcaceae	s__uncultured_bacterium_g__norank_f__Ruminococcaceae	0.0172221	0.0221427	0	0	0.0258331	0.0774994	0	0.0172221	0	0	0	0.00861104	0.0516662	0.00861104	0	0.00861104	0.0172221	0.0602773	0	0	0	0	0	0	0	0	0	0	0	0	0	0
OTU595	k__norank_d__Bacteria	p__Firmicutes	c__Clostridia	o__Clostridiales	f__Ruminococcaceae	g__Ruminococcaceae_UCG-010	s__unclassified_g__Ruminococcaceae_UCG-010	0.0159919	0.0110713	0.0024603	0.00861104	0	0.0258331	0	0.0688883	0	0.00861104	0.00861104	0	0.0344442	0	0.0172221	0	0	0.0258331	0	0	0.0172221	0	0	0	0	0	0.00861104	0	0.0258331	0.0172221	0.00861104	0
OTU1668	k__norank_d__Bacteria	p__Firmicutes	c__Clostridia	o__Clostridiales	f__Lachnospiraceae	g__Coprococcus_3	s__unclassified_g__Coprococcus_3	0.00615074	0.0147618	0.00615074	0.0110713	0.0258331	0	0.00861104	0	0.00861104	0	0	0	0.00861104	0.0344442	0.0516662	0	0	0.00861104	0	0	0.0172221	0	0.0172221	0.00861104	0	0	0.0602773	0	0	0.00861104	0	0.00861104
OTU549	k__norank_d__Bacteria	p__Firmicutes	c__Clostridia	o__Clostridiales	f__Ruminococcaceae	g__Ruminococcus_1	s__unclassified_g__Ruminococcus_1	0.00861104	0.0295236	0	0	0.0172221	0.0430552	0	0	0	0	0	0.0602773	0	0.0602773	0	0	0.0861104	0	0	0	0	0	0	0	0	0	0	0	0	0	0	0
OTU760	k__norank_d__Bacteria	p__Tenericutes	c__Mollicutes	o__unclassified_c__Mollicutes	f__unclassified_c__Mollicutes	g__unclassified_c__Mollicutes	s__unclassified_c__Mollicutes	0	0.0381346	0	0	0	0	0	0	0	0	0	0.0344442	0.111944	0.0861104	0	0	0.0344442	0	0	0	0	0	0	0	0	0	0	0	0	0	0	0
OTU123	k__norank_d__Bacteria	p__Cyanobacteria	c__Melainabacteria	o__Gastranaerophilales	f__norank_o__Gastranaerophilales	g__norank_f__norank_o__Gastranaerophilales	s__uncultured_bacterium_g__norank_f__norank_o__Gastranaerophilales	0.0258331	0.00492059	0	0.00738089	0.0258331	0.0172221	0.0344442	0.0344442	0	0.0172221	0.0516662	0	0.0258331	0	0	0	0	0.00861104	0	0	0	0	0	0	0	0	0	0	0	0.0172221	0.0344442	0
OTU965	k__norank_d__Bacteria	p__Bacteroidetes	c__Bacteroidia	o__Bacteroidales	f__Marinifilaceae	g__Butyricimonas	s__Butyricimonas_virosa	0.00861104	0.0270633	0	0.00123015	0.00861104	0.00861104	0	0	0	0.0430552	0	0.00861104	0.00861104	0.0258331	0	0	0.0172221	0.129166	0	0	0	0	0	0	0	0	0	0	0	0	0	0.00861104
OTU781	k__norank_d__Bacteria	p__Proteobacteria	c__Gammaproteobacteria	o__Betaproteobacteriales	f__Burkholderiaceae	g__unclassified_f__Burkholderiaceae	s__unclassified_f__Burkholderiaceae	0.0147618	0.0221427	0	0	0	0.0344442	0	0.0430552	0.0258331	0	0	0	0	0	0.154999	0	0	0	0	0	0	0	0	0	0	0	0	0	0	0	0	0
OTU1839	k__norank_d__Bacteria	p__Firmicutes	c__Clostridia	o__Clostridiales	f__Lachnospiraceae	g__Lachnospiraceae_UCG-001	s__unclassified_g__Lachnospiraceae_UCG-001	0	0.00492059	0	0.0319839	0	0	0	0	0	0	0	0	0	0	0	0	0.00861104	0.0258331	0	0	0	0	0	0	0	0.00861104	0.111944	0.00861104	0	0	0.00861104	0.0861104
OTU813	k__norank_d__Bacteria	p__Firmicutes	c__Clostridia	o__Clostridiales	f__Ruminococcaceae	g__Ruminococcaceae_UCG-002	s__uncultured_bacterium_g__Ruminococcaceae_UCG-002	0.00369045	0.00369045	0.00861104	0.0209125	0	0	0.0172221	0	0.00861104	0	0	0	0	0.0172221	0	0.00861104	0	0	0.0172221	0.00861104	0.00861104	0	0.0172221	0.00861104	0	0.00861104	0.0172221	0.0344442	0.00861104	0.0258331	0.0344442	0.0172221
OTU1024	k__norank_d__Bacteria	p__Firmicutes	c__Clostridia	o__Clostridiales	f__Christensenellaceae	g__Christensenellaceae_R-7_group	s__uncultured_bacterium_g__Christensenellaceae_R-7_group	0.0024603	0.0135316	0.00861104	0.0123015	0	0	0	0	0.0172221	0	0	0.0172221	0.0258331	0	0	0.0172221	0.0172221	0.0172221	0.00861104	0.00861104	0.0258331	0	0	0	0.0172221	0	0.0172221	0.0258331	0.00861104	0.0258331	0.00861104	0
OTU706	k__norank_d__Bacteria	p__Spirochaetes	c__Spirochaetia	o__Spirochaetales	f__Spirochaetaceae	g__Treponema_2	s__unclassified_g__Treponema_2	0.00861104	0.00123015	0.00123015	0.0258331	0.0172221	0	0.0258331	0.0172221	0	0	0	0	0	0.00861104	0	0	0	0	0	0	0	0.00861104	0	0	0	0.00861104	0.0258331	0	0.0172221	0.0688883	0.0602773	0
OTU598	k__norank_d__Bacteria	p__Firmicutes	c__Clostridia	o__Clostridiales	f__Christensenellaceae	g__norank_f__Christensenellaceae	s__uncultured_bacterium_g__norank_f__Christensenellaceae	0.00369045	0.00861104	0.0123015	0.0123015	0	0.00861104	0	0	0	0.0172221	0	0.0172221	0.00861104	0.00861104	0	0.00861104	0.0172221	0	0.0172221	0.0172221	0	0.0172221	0.00861104	0.0172221	0.00861104	0	0.0258331	0.0172221	0	0	0.0258331	0.0172221
OTU979	k__norank_d__Bacteria	p__Firmicutes	c__Clostridia	o__Clostridiales	f__Ruminococcaceae	g__Ruminococcaceae_UCG-014	s__uncultured_rumen_bacterium_g__Ruminococcaceae_UCG-014	0	0.0307537	0.00615074	0	0	0	0	0	0	0	0	0.00861104	0.0344442	0	0.0172221	0.0774994	0.0172221	0.0602773	0	0.0172221	0.0258331	0	0	0	0	0	0	0	0	0	0	0
OTU937	k__norank_d__Bacteria	p__Bacteroidetes	c__Bacteroidia	o__Bacteroidales	f__Prevotellaceae	g__Prevotellaceae_NK3B31_group	s__uncultured_bacterium_g__Prevotellaceae_NK3B31_group	0.00492059	0.024603	0	0.00615074	0.00861104	0.00861104	0.00861104	0	0.00861104	0	0	0.0344442	0	0.0172221	0.00861104	0.0774994	0.0258331	0.00861104	0	0	0	0	0	0	0	0	0	0	0.00861104	0.00861104	0.0258331	0
OTU13	k__norank_d__Bacteria	p__Firmicutes	c__Clostridia	o__Clostridiales	f__Christensenellaceae	g__Christensenellaceae_R-7_group	s__unclassified_g__Christensenellaceae_R-7_group	0.00369045	0	0.0172221	0.0147618	0	0	0.00861104	0	0.00861104	0.00861104	0	0	0	0	0	0	0	0	0.0430552	0.0344442	0	0	0.0172221	0	0.0258331	0	0	0.0344442	0.00861104	0.00861104	0.00861104	0.0430552
OTU1670	k__norank_d__Bacteria	p__Firmicutes	c__Clostridia	o__Clostridiales	f__Ruminococcaceae	g__unclassified_f__Ruminococcaceae	s__unclassified_f__Ruminococcaceae	0.00492059	0.0110713	0.00492059	0.0147618	0	0	0	0.0172221	0	0.00861104	0.00861104	0.0172221	0.00861104	0.0258331	0.00861104	0	0.0172221	0	0.00861104	0	0	0.00861104	0.0172221	0	0	0.0172221	0.0172221	0.0258331	0.0172221	0	0.00861104	0.0172221
OTU178	k__norank_d__Bacteria	p__Firmicutes	c__Clostridia	o__Clostridiales	f__Lachnospiraceae	g__unclassified_f__Lachnospiraceae	s__unclassified_f__Lachnospiraceae	0.0147618	0.0209125	0	0	0.0258331	0.0602773	0	0	0.0172221	0	0	0.0344442	0.0344442	0.00861104	0	0.00861104	0.0172221	0.0430552	0	0	0	0	0	0	0	0	0	0	0	0	0	0
OTU22	k__norank_d__Bacteria	p__Firmicutes	c__Clostridia	o__Clostridiales	f__Ruminococcaceae	g__Ruminococcaceae_UCG-010	s__uncultured_bacterium_g__Ruminococcaceae_UCG-010	0.00369045	0.0147618	0.00615074	0.0110713	0.00861104	0	0.00861104	0	0	0	0.00861104	0.00861104	0.0172221	0.0344442	0.00861104	0	0	0.0344442	0	0	0	0.0172221	0.00861104	0.00861104	0.00861104	0.0258331	0.0172221	0.00861104	0	0.0172221	0.00861104	0
OTU1328	k__norank_d__Bacteria	p__Firmicutes	c__Erysipelotrichia	o__Erysipelotrichales	f__Erysipelotrichaceae	g__Holdemanella	s__uncultured_bacterium_g__Holdemanella	0.00123015	0.0209125	0.0024603	0.00984119	0	0	0	0	0	0	0.00861104	0.0258331	0.0172221	0.0172221	0.0172221	0.0172221	0.0172221	0.0344442	0.00861104	0	0	0	0.00861104	0	0	0.00861104	0	0.0516662	0	0.00861104	0	0
OTU11	k__norank_d__Bacteria	p__Firmicutes	c__Clostridia	o__Clostridiales	f__Christensenellaceae	g__Christensenellaceae_R-7_group	s__uncultured_bacterium_g__Christensenellaceae_R-7_group	0.0110713	0.0110713	0.00123015	0.0110713	0	0.0774994	0	0	0	0	0	0	0	0.00861104	0.0430552	0	0.00861104	0.0172221	0	0	0	0	0	0	0.00861104	0.0516662	0	0	0.0172221	0.00861104	0	0
OTU122	k__norank_d__Bacteria	p__Firmicutes	c__Clostridia	o__Clostridiales	f__Clostridiales_vadinBB60_group	g__norank_f__Clostridiales_vadinBB60_group	s__unclassified_g__norank_f__Clostridiales_vadinBB60_group	0.00984119	0.00369045	0.0147618	0.00615074	0.00861104	0.0172221	0.00861104	0.0172221	0	0.0172221	0	0	0.00861104	0	0.00861104	0	0	0.00861104	0.0258331	0.0258331	0.00861104	0.00861104	0.0344442	0	0	0	0.0172221	0.00861104	0.00861104	0	0	0.00861104
OTU272	k__norank_d__Bacteria	p__Firmicutes	c__Erysipelotrichia	o__Erysipelotrichales	f__Erysipelotrichaceae	g__Erysipelotrichaceae_UCG-004	s__uncultured_bacterium_g__Erysipelotrichaceae_UCG-004	0.00738089	0.00615074	0.00492059	0.0159919	0.00861104	0	0.0258331	0	0.0172221	0	0	0.00861104	0	0.00861104	0.00861104	0	0.00861104	0.00861104	0	0	0	0.0172221	0.0172221	0	0	0	0.00861104	0.0344442	0	0.00861104	0.0430552	0.0172221
OTU509	k__norank_d__Bacteria	p__Firmicutes	c__Clostridia	o__Clostridiales	f__Ruminococcaceae	g__unclassified_f__Ruminococcaceae	s__unclassified_f__Ruminococcaceae	0.00492059	0.0270633	0.00123015	0.00123015	0.00861104	0	0.00861104	0	0	0.0172221	0	0.0344442	0.0172221	0.0861104	0.00861104	0	0.0172221	0.0258331	0	0	0	0.00861104	0	0	0	0	0	0	0	0	0	0.00861104
OTU632	k__norank_d__Bacteria	p__Firmicutes	c__Clostridia	o__Clostridiales	f__Ruminococcaceae	g__[Eubacterium]_coprostanoligenes_group	s__unclassified_g__[Eubacterium]_coprostanoligenes_group	0	0.00738089	0.0024603	0.024603	0	0	0	0	0	0	0	0	0.00861104	0.00861104	0.00861104	0	0.0258331	0	0	0	0	0.00861104	0.00861104	0	0	0.0258331	0.0172221	0.0172221	0.0688883	0.0172221	0.0258331	0
OTU174	k__norank_d__Bacteria	p__Firmicutes	c__Clostridia	o__Clostridiales	f__Family_XIII	g__Anaerovorax	s__uncultured_bacterium_g__Anaerovorax	0.00615074	0.0258331	0	0.0024603	0	0.00861104	0	0.00861104	0.0172221	0.00861104	0	0	0.0516662	0.0430552	0.00861104	0.0430552	0.0172221	0.0172221	0	0	0	0	0	0	0	0	0.00861104	0	0	0	0.00861104	0
OTU591	k__norank_d__Bacteria	p__Firmicutes	c__Clostridia	o__unclassified_c__Clostridia	f__unclassified_c__Clostridia	g__unclassified_c__Clostridia	s__unclassified_c__Clostridia	0.00123015	0.0196824	0.00492059	0.00861104	0.00861104	0	0	0	0	0	0	0.00861104	0.0430552	0.0516662	0.0172221	0	0.00861104	0.00861104	0.00861104	0.00861104	0	0	0	0.00861104	0.00861104	0	0	0	0.0258331	0.00861104	0	0.0258331
OTU529	k__norank_d__Bacteria	p__Firmicutes	c__Clostridia	o__Clostridiales	f__Ruminococcaceae	g__unclassified_f__Ruminococcaceae	s__unclassified_f__Ruminococcaceae	0.0024603	0.00492059	0.0184522	0.00861104	0	0	0.00861104	0.00861104	0	0	0	0.00861104	0	0.00861104	0.00861104	0	0.00861104	0	0.0947214	0	0.00861104	0	0	0.00861104	0.0172221	0	0.0172221	0.00861104	0.00861104	0	0.0172221	0.00861104
OTU522	k__norank_d__Bacteria	p__Firmicutes	c__Clostridia	o__Clostridiales	f__Ruminococcaceae	g__unclassified_f__Ruminococcaceae	s__unclassified_f__Ruminococcaceae	0.0024603	0.0110713	0.0209125	0	0.0172221	0	0	0	0	0	0	0.00861104	0	0	0.0258331	0	0.00861104	0.0344442	0	0.0861104	0	0	0	0	0.0602773	0	0	0	0	0	0	0
OTU606	k__norank_d__Bacteria	p__Firmicutes	c__Clostridia	o__Clostridiales	f__Ruminococcaceae	g__Ruminococcaceae_UCG-010	s__uncultured_bacterium_g__Ruminococcaceae_UCG-010	0	0.0282934	0.00123015	0.00492059	0	0	0	0	0	0	0	0.0516662	0.00861104	0.0602773	0.0344442	0	0.0258331	0.0172221	0.00861104	0	0	0	0	0	0	0	0	0	0.00861104	0	0.0258331	0
OTU460	k__norank_d__Bacteria	p__Firmicutes	c__Clostridia	o__Clostridiales	f__Ruminococcaceae	g__unclassified_f__Ruminococcaceae	s__unclassified_f__Ruminococcaceae	0.00984119	0.00984119	0.00738089	0.00738089	0	0.0172221	0	0.00861104	0.00861104	0.0344442	0	0	0.0172221	0.00861104	0	0.00861104	0.0172221	0.0172221	0	0	0	0.00861104	0.00861104	0.0172221	0.0172221	0	0	0	0	0.00861104	0.0172221	0.0258331
OTU409	k__norank_d__Bacteria	p__Spirochaetes	c__Spirochaetia	o__Spirochaetales	f__Spirochaetaceae	g__unclassified_f__Spirochaetaceae	s__unclassified_f__Spirochaetaceae	0.0024603	0.0196824	0.00615074	0.00492059	0	0	0	0	0	0.0172221	0	0.0947214	0	0	0.0172221	0	0.00861104	0.0172221	0.00861104	0.00861104	0.00861104	0	0.0172221	0	0	0	0.00861104	0	0	0	0	0.0258331
OTU1782	k__norank_d__Bacteria	p__Cyanobacteria	c__Melainabacteria	o__Gastranaerophilales	f__norank_o__Gastranaerophilales	g__norank_f__norank_o__Gastranaerophilales	s__unclassified_g__norank_f__norank_o__Gastranaerophilales	0.00123015	0	0.00123015	0.0307537	0	0.00861104	0	0	0	0	0	0	0	0	0	0	0	0	0	0	0	0	0	0.00861104	0	0	0	0	0	0.103332	0.111944	0
OTU125	k__norank_d__Bacteria	p__Firmicutes	c__Clostridia	o__Clostridiales	f__Lachnospiraceae	g__unclassified_f__Lachnospiraceae	s__unclassified_f__Lachnospiraceae	0.0110713	0.00615074	0.0110713	0.00492059	0	0	0.0344442	0.00861104	0.0258331	0.00861104	0	0.0172221	0	0.0172221	0	0	0	0.00861104	0	0.00861104	0.00861104	0.00861104	0.0172221	0	0.0344442	0	0	0.00861104	0	0.0172221	0.00861104	0
OTU1663	k__norank_d__Bacteria	p__Firmicutes	c__Clostridia	o__Clostridiales	f__Ruminococcaceae	g__unclassified_f__Ruminococcaceae	s__unclassified_f__Ruminococcaceae	0.00492059	0.0233728	0.00492059	0	0.0258331	0	0	0	0.00861104	0	0	0	0.0258331	0.0258331	0	0.111944	0	0	0.00861104	0	0	0	0.00861104	0.0172221	0	0	0	0	0	0	0	0
OTU788	k__norank_d__Bacteria	p__Firmicutes	c__Clostridia	o__Clostridiales	f__Ruminococcaceae	g__unclassified_f__Ruminococcaceae	s__unclassified_f__Ruminococcaceae	0.00492059	0.00369045	0.00738089	0.0172221	0	0.00861104	0	0.0258331	0	0	0	0.00861104	0.00861104	0	0	0	0.00861104	0	0.00861104	0.0172221	0	0.0172221	0.00861104	0	0	0.00861104	0.0172221	0.0172221	0.0430552	0.0172221	0.0172221	0
OTU921	k__norank_d__Bacteria	p__Tenericutes	c__Mollicutes	o__Mollicutes_RF39	f__norank_o__Mollicutes_RF39	g__norank_f__norank_o__Mollicutes_RF39	s__uncultured_bacterium_g__norank_f__norank_o__Mollicutes_RF39	0.00492059	0.00369045	0.0172221	0.00738089	0.00861104	0.0172221	0.00861104	0	0	0	0	0	0.00861104	0.00861104	0	0	0.00861104	0	0.0430552	0.00861104	0.00861104	0.0344442	0	0.0258331	0	0	0.0172221	0.0344442	0	0	0	0
OTU955	k__norank_d__Bacteria	p__Bacteroidetes	c__Bacteroidia	o__Bacteroidales	f__Bacteroidaceae	g__Bacteroides	s__unclassified_g__Bacteroides	0	0.0159919	0.00861104	0.00861104	0	0	0	0	0	0	0	0.0172221	0.0172221	0	0.0430552	0.00861104	0	0.0258331	0	0.00861104	0.00861104	0	0.00861104	0.0172221	0.0172221	0.00861104	0	0.0258331	0.00861104	0	0.00861104	0.00861104
OTU435	k__norank_d__Bacteria	p__Firmicutes	c__Clostridia	o__Clostridiales	f__Ruminococcaceae	g__Ruminiclostridium_5	s__uncultured_Clostridiales_bacterium_g__Ruminiclostridium_5	0	0.0307537	0.00123015	0.00123015	0	0	0	0	0	0	0	0.0516662	0.0172221	0.0602773	0	0	0.0688883	0.0172221	0	0	0	0	0	0	0.00861104	0	0	0	0.00861104	0	0	0
OTU1691	k__norank_d__Bacteria	p__Firmicutes	c__Clostridia	o__Clostridiales	f__Lachnospiraceae	g__unclassified_f__Lachnospiraceae	s__unclassified_f__Lachnospiraceae	0.0123015	0.00615074	0.00984119	0.00492059	0	0	0.0344442	0.0172221	0	0.0172221	0.0172221	0	0	0.0344442	0	0.00861104	0	0	0	0	0.00861104	0.0172221	0.0344442	0	0.00861104	0.00861104	0	0.00861104	0.00861104	0	0.00861104	0
OTU388	k__norank_d__Bacteria	p__Bacteroidetes	c__Bacteroidia	o__Bacteroidales	f__Rikenellaceae	g__Rikenellaceae_RC9_gut_group	s__uncultured_bacterium_g__Rikenellaceae_RC9_gut_group	0.00123015	0.0282934	0	0.00369045	0	0	0	0.00861104	0	0	0	0.00861104	0.0430552	0.0861104	0	0	0.0258331	0.0344442	0	0	0	0	0	0	0	0	0	0.00861104	0	0	0.00861104	0.00861104
OTU256	k__norank_d__Bacteria	p__Firmicutes	c__Clostridia	o__Clostridiales	f__Ruminococcaceae	g__Ruminococcaceae_UCG-010	s__unclassified_g__Ruminococcaceae_UCG-010	0.0110713	0	0.00738089	0.0147618	0	0.0430552	0	0.0258331	0.00861104	0	0	0	0	0	0	0	0	0	0	0	0.00861104	0.00861104	0.00861104	0.0172221	0.00861104	0.00861104	0.0602773	0.00861104	0	0.00861104	0.00861104	0.00861104
OTU1172	k__norank_d__Bacteria	p__Patescibacteria	c__Saccharimonadia	o__Saccharimonadales	f__Saccharimonadaceae	g__Candidatus_Saccharimonas	s__uncultured_rumen_bacterium_g__Candidatus_Saccharimonas	0.0172221	0	0.0159919	0	0.120555	0	0	0	0	0	0	0	0	0	0	0	0	0	0	0	0	0	0	0	0.111944	0	0	0	0	0	0	0
OTU735	k__norank_d__Bacteria	p__Firmicutes	c__Clostridia	o__Clostridiales	f__Peptostreptococcaceae	g__Romboutsia	s__unclassified_g__Romboutsia	0.00615074	0.00123015	0.0184522	0.00738089	0	0.00861104	0.00861104	0	0	0.0172221	0.00861104	0	0	0.00861104	0	0	0	0	0.0344442	0.0172221	0.0258331	0.0258331	0.00861104	0.0172221	0	0	0	0.0172221	0	0	0	0.0344442
OTU1605	k__norank_d__Bacteria	p__Firmicutes	c__Clostridia	o__Clostridiales	f__Lachnospiraceae	g__[Eubacterium]_fissicatena_group	s__uncultured_organism_g__[Eubacterium]_fissicatena_group	0.0024603	0.0135316	0.00984119	0.00738089	0	0	0	0	0	0	0.0172221	0.00861104	0.00861104	0.0344442	0.00861104	0.00861104	0.0172221	0.00861104	0.0172221	0	0.00861104	0.00861104	0.0258331	0.00861104	0	0	0.0172221	0.00861104	0	0.0172221	0.00861104	0
OTU771	k__norank_d__Bacteria	p__Firmicutes	c__Erysipelotrichia	o__Erysipelotrichales	f__Erysipelotrichaceae	g__Erysipelotrichaceae_UCG-004	s__uncultured_rumen_bacterium_g__Erysipelotrichaceae_UCG-004	0.0307537	0.0024603	0	0	0.0172221	0.0172221	0.0172221	0.00861104	0	0.0516662	0.103332	0	0.00861104	0.00861104	0	0	0	0	0	0	0	0	0	0	0	0	0	0	0	0	0	0
OTU307	k__norank_d__Bacteria	p__Firmicutes	c__Clostridia	o__Clostridiales	f__unclassified_o__Clostridiales	g__unclassified_o__Clostridiales	s__unclassified_o__Clostridiales	0.0135316	0.00369045	0.00492059	0.00984119	0.00861104	0.0172221	0.00861104	0.00861104	0.0258331	0.00861104	0.0172221	0	0.0258331	0	0	0	0	0	0.00861104	0.0172221	0	0	0	0	0.00861104	0	0.00861104	0	0.0516662	0	0	0.00861104
OTU406	k__norank_d__Bacteria	p__Firmicutes	c__Clostridia	o__Clostridiales	f__Ruminococcaceae	g__Ruminococcaceae_NK4A214_group	s__uncultured_bacterium_g__Ruminococcaceae_NK4A214_group	0.0024603	0.0282934	0	0.00123015	0	0.00861104	0	0	0	0	0.00861104	0.0172221	0.0602773	0.0172221	0	0.0258331	0.0344442	0.0430552	0	0	0	0	0	0	0	0	0	0.00861104	0	0	0	0
OTU401	k__norank_d__Bacteria	p__Tenericutes	c__Mollicutes	o__Mollicutes_RF39	f__norank_o__Mollicutes_RF39	g__norank_f__norank_o__Mollicutes_RF39	s__uncultured_bacterium_g__norank_f__norank_o__Mollicutes_RF39	0.00369045	0.00492059	0.0172221	0.00615074	0.0172221	0.00861104	0	0	0	0	0	0.00861104	0	0.0172221	0.00861104	0	0	0	0.0172221	0	0.0947214	0	0	0.00861104	0	0.0344442	0	0.00861104	0	0	0	0
OTU659	k__norank_d__Bacteria	p__Firmicutes	c__Clostridia	o__Clostridiales	f__Lachnospiraceae	g__unclassified_f__Lachnospiraceae	s__unclassified_f__Lachnospiraceae	0.00738089	0.0159919	0.00492059	0.00369045	0	0	0.00861104	0	0.0172221	0.00861104	0.0172221	0	0	0	0.0430552	0.0172221	0.0430552	0.00861104	0	0	0	0	0.0172221	0.0172221	0	0.00861104	0	0.00861104	0	0.00861104	0	0
OTU966	k__norank_d__Bacteria	p__Verrucomicrobia	c__Verrucomicrobiae	o__Verrucomicrobiales	f__Akkermansiaceae	g__Akkermansia	s__uncultured_bacterium_g__Akkermansia	0	0.0319839	0	0	0	0	0	0	0	0	0	0.0172221	0	0.00861104	0	0	0	0.198054	0	0	0	0	0	0	0	0	0	0	0	0	0	0
OTU358	k__norank_d__Bacteria	p__Spirochaetes	c__Spirochaetia	o__Spirochaetales	f__Spirochaetaceae	g__Sphaerochaeta	s__uncultured_prokaryote_g__Sphaerochaeta	0.0135316	0.00123015	0.00492059	0.0123015	0.0344442	0.0172221	0.0172221	0	0.00861104	0	0.0172221	0	0	0	0	0	0	0.00861104	0.00861104	0	0.00861104	0	0	0	0.0172221	0.0258331	0.0258331	0	0	0.00861104	0.0172221	0.00861104
OTU472	k__norank_d__Bacteria	p__Firmicutes	c__Clostridia	o__Clostridiales	f__Peptococcaceae	g__norank_f__Peptococcaceae	s__unclassified_g__norank_f__Peptococcaceae	0.00369045	0.0258331	0.00123015	0.00123015	0.00861104	0.00861104	0	0	0.00861104	0	0	0.00861104	0.0344442	0.0516662	0.00861104	0.0516662	0	0.0258331	0.00861104	0	0	0	0	0	0	0	0.00861104	0	0	0	0	0
OTU497	k__norank_d__Bacteria	p__Tenericutes	c__Mollicutes	o__Mollicutes_RF39	f__norank_o__Mollicutes_RF39	g__norank_f__norank_o__Mollicutes_RF39	s__unclassified_g__norank_f__norank_o__Mollicutes_RF39	0	0.0319839	0	0	0	0	0	0	0	0	0	0.00861104	0.111944	0	0.0172221	0.00861104	0.0602773	0.0172221	0	0	0	0	0	0	0	0	0	0	0	0	0	0
OTU352	k__norank_d__Bacteria	p__unclassified_k__norank_d__Bacteria	c__unclassified_k__norank_d__Bacteria	o__unclassified_k__norank_d__Bacteria	f__unclassified_k__norank_d__Bacteria	g__unclassified_k__norank_d__Bacteria	s__unclassified_k__norank_d__Bacteria	0.0258331	0	0.00615074	0	0	0	0	0	0	0.0947214	0.0861104	0	0	0	0	0	0	0	0	0	0	0.00861104	0.0172221	0.0172221	0	0	0	0	0	0	0	0
OTU476	k__norank_d__Bacteria	p__Firmicutes	c__Clostridia	o__Clostridiales	f__Ruminococcaceae	g__unclassified_f__Ruminococcaceae	s__unclassified_f__Ruminococcaceae	0	0.0319839	0	0	0	0	0	0	0	0	0	0	0.215276	0.00861104	0	0	0	0	0	0	0	0	0	0	0	0	0	0	0	0	0	0
OTU234	k__norank_d__Bacteria	p__Firmicutes	c__Clostridia	o__Clostridiales	f__Ruminococcaceae	g__Ruminococcaceae_UCG-013	s__uncultured_bacterium_g__Ruminococcaceae_UCG-013	0.0024603	0.00123015	0.00123015	0.0258331	0	0	0	0	0.00861104	0.00861104	0	0	0	0	0	0.00861104	0	0	0.00861104	0	0	0	0	0	0	0	0.0430552	0.0258331	0	0.0258331	0.0861104	0
OTU1749	k__norank_d__Bacteria	p__Firmicutes	c__Clostridia	o__Clostridiales	f__Ruminococcaceae	g__Ruminococcaceae_UCG-013	s__unclassified_g__Ruminococcaceae_UCG-013	0.00615074	0.0221427	0.00123015	0.00123015	0.00861104	0	0.0172221	0	0	0	0.0172221	0.0172221	0.0258331	0.0172221	0.0172221	0.00861104	0.00861104	0.0602773	0	0	0	0	0	0	0.00861104	0	0	0	0	0	0.00861104	0
OTU116	k__norank_d__Bacteria	p__Firmicutes	c__Erysipelotrichia	o__Erysipelotrichales	f__Erysipelotrichaceae	g__Erysipelotrichaceae_UCG-004	s__uncultured_bacterium_g__Erysipelotrichaceae_UCG-004	0.0172221	0.00492059	0.00615074	0.0024603	0.00861104	0.0172221	0.0602773	0	0.0172221	0.0172221	0	0	0.00861104	0.00861104	0	0.00861104	0	0.00861104	0	0.0172221	0.00861104	0.00861104	0	0.00861104	0	0.00861104	0	0	0	0	0.00861104	0
OTU45	k__norank_d__Bacteria	p__Firmicutes	c__Clostridia	o__Clostridiales	f__Ruminococcaceae	g__Ruminococcaceae_UCG-013	s__unclassified_g__Ruminococcaceae_UCG-013	0.0123015	0.00615074	0.00861104	0.00369045	0	0.0258331	0.00861104	0.0258331	0.00861104	0	0.0172221	0	0.0172221	0	0	0.00861104	0.00861104	0.00861104	0.00861104	0	0	0.00861104	0	0.0344442	0.00861104	0	0	0.0172221	0	0	0.00861104	0
OTU1740	k__norank_d__Bacteria	p__Tenericutes	c__Mollicutes	o__Mollicutes_RF39	f__norank_o__Mollicutes_RF39	g__norank_f__norank_o__Mollicutes_RF39	s__unclassified_g__norank_f__norank_o__Mollicutes_RF39	0.00123015	0.00369045	0.0159919	0.00984119	0	0.00861104	0	0	0	0	0	0	0	0	0.0172221	0	0.00861104	0	0	0	0.0516662	0.00861104	0.0172221	0.0344442	0	0.00861104	0.0430552	0	0	0	0	0.0172221
OTU628	k__norank_d__Bacteria	p__Firmicutes	c__Clostridia	o__Clostridiales	f__Christensenellaceae	g__Christensenellaceae_R-7_group	s__unclassified_g__Christensenellaceae_R-7_group	0.00369045	0.0184522	0.0024603	0.00615074	0	0	0.00861104	0.0172221	0	0	0	0.0258331	0	0.0258331	0.0172221	0.0172221	0.0344442	0.00861104	0	0	0	0.00861104	0.00861104	0	0	0	0.0172221	0	0	0.00861104	0.0172221	0
OTU1008	k__norank_d__Bacteria	p__Firmicutes	c__Clostridia	o__Clostridiales	f__Lachnospiraceae	g__Lachnoclostridium_10	s__uncultured_bacterium_g__Lachnoclostridium_10	0	0.00738089	0.00861104	0.0147618	0	0	0	0	0	0	0	0	0	0	0.0258331	0.00861104	0.00861104	0.00861104	0.0516662	0	0	0	0.00861104	0	0	0.00861104	0.00861104	0	0.00861104	0.0430552	0.0344442	0
OTU949	k__norank_d__Bacteria	p__Firmicutes	c__Clostridia	o__Clostridiales	f__Ruminococcaceae	g__unclassified_f__Ruminococcaceae	s__unclassified_f__Ruminococcaceae	0.0172221	0.0135316	0	0	0.00861104	0.111944	0	0	0	0	0	0	0.0516662	0.0172221	0	0.0172221	0	0.00861104	0	0	0	0	0	0	0	0	0	0	0	0	0	0
OTU1199	k__norank_d__Bacteria	p__Firmicutes	c__Clostridia	o__Clostridiales	f__Ruminococcaceae	g__Ruminococcus_2	s__unclassified_g__Ruminococcus_2	0.0024603	0.00984119	0.0024603	0.0159919	0	0	0	0	0.0172221	0	0	0.00861104	0	0.0258331	0.0172221	0.00861104	0	0.00861104	0.00861104	0	0	0	0	0	0.00861104	0	0.0344442	0.0172221	0.0430552	0.00861104	0.00861104	0
OTU301	k__norank_d__Bacteria	p__Firmicutes	c__Negativicutes	o__Selenomonadales	f__Veillonellaceae	g__Mitsuokella	s__uncultured_bacterium_g__Mitsuokella	0.0307537	0	0	0	0	0	0.0172221	0.0602773	0.129166	0.00861104	0	0	0	0	0	0	0	0	0	0	0	0	0	0	0	0	0	0	0	0	0	0
OTU908	k__norank_d__Bacteria	p__Firmicutes	c__Clostridia	o__Clostridiales	f__Ruminococcaceae	g__Ruminococcaceae_UCG-013	s__unclassified_g__Ruminococcaceae_UCG-013	0.00369045	0.00738089	0.0110713	0.00861104	0	0.0172221	0	0.00861104	0	0	0	0	0	0.00861104	0.00861104	0.0258331	0.00861104	0	0.00861104	0	0.00861104	0.0172221	0.0172221	0.0172221	0.00861104	0.00861104	0	0.0172221	0.00861104	0	0.0258331	0
OTU255	k__norank_d__Bacteria	p__Firmicutes	c__Clostridia	o__Clostridiales	f__Ruminococcaceae	g__Ruminiclostridium_6	s__uncultured_bacterium_g__Ruminiclostridium_6	0.0258331	0.00369045	0	0.00123015	0.00861104	0.0258331	0.103332	0.0344442	0	0.00861104	0	0	0.00861104	0	0	0	0.00861104	0.00861104	0	0	0	0	0	0	0	0	0	0	0.00861104	0	0	0
OTU94	k__norank_d__Bacteria	p__Proteobacteria	c__Alphaproteobacteria	o__Rickettsiales	f__norank_o__Rickettsiales	g__norank_f__norank_o__Rickettsiales	s__uncultured_rumen_bacterium_g__norank_f__norank_o__Rickettsiales	0	0.0282934	0.0024603	0	0	0	0	0	0	0	0	0.0602773	0.0172221	0.0172221	0.00861104	0.00861104	0.0774994	0.00861104	0	0.00861104	0	0	0	0	0.00861104	0	0	0	0	0	0	0
OTU59	k__norank_d__Bacteria	p__Proteobacteria	c__Gammaproteobacteria	o__Aeromonadales	f__Succinivibrionaceae	g__Succinivibrio	s__uncultured_Succinivibrio_sp.	0.00984119	0.00615074	0.00369045	0.00984119	0.0344442	0	0.00861104	0.00861104	0	0.0172221	0	0.00861104	0.0172221	0.00861104	0.00861104	0	0	0	0	0	0.00861104	0	0.0172221	0	0	0	0	0.0172221	0.00861104	0	0.0430552	0
OTU774	k__norank_d__Bacteria	p__Cyanobacteria	c__Melainabacteria	o__Gastranaerophilales	f__norank_o__Gastranaerophilales	g__norank_f__norank_o__Gastranaerophilales	s__unclassified_g__norank_f__norank_o__Gastranaerophilales	0.00369045	0.0147618	0	0.0110713	0	0	0	0	0	0.00861104	0.0172221	0.0172221	0.0344442	0	0.0258331	0	0.00861104	0.0172221	0	0	0	0	0	0	0	0	0.0774994	0	0	0	0	0
OTU954	k__norank_d__Bacteria	p__Firmicutes	c__Clostridia	o__Clostridiales	f__Ruminococcaceae	g__Ruminococcaceae_UCG-014	s__unclassified_g__Ruminococcaceae_UCG-014	0.00123015	0.0282934	0	0	0	0.00861104	0	0	0	0	0	0.0602773	0.00861104	0.0602773	0.00861104	0.00861104	0.0516662	0	0	0	0	0	0	0	0	0	0	0	0	0	0	0
OTU611	k__norank_d__Bacteria	p__Firmicutes	c__Clostridia	o__Clostridiales	f__Ruminococcaceae	g__Ruminococcaceae_UCG-013	s__uncultured_rumen_bacterium_g__Ruminococcaceae_UCG-013	0.0135316	0.0135316	0.00123015	0.00123015	0	0.0172221	0	0.0430552	0.00861104	0.00861104	0.0172221	0.0172221	0.0172221	0.0172221	0.0258331	0	0.00861104	0.00861104	0.00861104	0	0	0	0	0	0	0	0	0	0	0	0.00861104	0
OTU117	k__norank_d__Bacteria	p__Actinobacteria	c__Actinobacteria	o__Coriobacteriales	f__Eggerthellaceae	g__unclassified_f__Eggerthellaceae	s__unclassified_f__Eggerthellaceae	0.0295236	0	0	0	0.120555	0	0	0	0	0.0172221	0.0688883	0	0	0	0	0	0	0	0	0	0	0	0	0	0	0	0	0	0	0	0	0
OTU1026	k__norank_d__Bacteria	p__Firmicutes	c__Clostridia	o__Clostridiales	f__Christensenellaceae	g__norank_f__Christensenellaceae	s__unclassified_g__norank_f__Christensenellaceae	0.00492059	0.0123015	0.00492059	0.00738089	0.00861104	0.0172221	0	0	0.00861104	0	0	0.00861104	0.0172221	0	0.0344442	0	0.00861104	0.0172221	0.00861104	0	0.00861104	0	0.00861104	0.00861104	0	0.00861104	0.00861104	0	0	0.0258331	0	0.00861104
OTU3	k__norank_d__Bacteria	p__Firmicutes	c__Clostridia	o__Clostridiales	f__Ruminococcaceae	g__Ruminococcaceae_UCG-013	s__unclassified_g__Ruminococcaceae_UCG-013	0.00615074	0.00615074	0.00492059	0.0123015	0.00861104	0	0	0.0172221	0.0172221	0	0	0.00861104	0	0.00861104	0.00861104	0.00861104	0.00861104	0	0	0.00861104	0	0.00861104	0.00861104	0.00861104	0	0.0172221	0	0	0.00861104	0.0258331	0.0258331	0.00861104
OTU770	k__norank_d__Bacteria	p__Firmicutes	c__Clostridia	o__Clostridiales	f__Ruminococcaceae	g__Ruminococcaceae_UCG-010	s__uncultured_bacterium_g__Ruminococcaceae_UCG-010	0.0024603	0.0135316	0.0110713	0.0024603	0	0	0	0	0.00861104	0	0.00861104	0	0.0172221	0	0.0172221	0.00861104	0.0172221	0.0344442	0	0.0172221	0	0.0172221	0.0430552	0	0	0	0.00861104	0	0.00861104	0	0	0
OTU1753	k__norank_d__Bacteria	p__Firmicutes	c__Clostridia	o__Clostridiales	f__Ruminococcaceae	g__Ruminococcaceae_UCG-010	s__unclassified_g__Ruminococcaceae_UCG-010	0.0123015	0.00369045	0.00984119	0.00369045	0	0.00861104	0	0	0.0258331	0.0344442	0.0172221	0	0	0.00861104	0.0172221	0	0	0	0.0172221	0.0344442	0	0.00861104	0	0.00861104	0	0.00861104	0	0	0	0	0.0172221	0
OTU1641	k__norank_d__Bacteria	p__Tenericutes	c__Mollicutes	o__Anaeroplasmatales	f__Anaeroplasmataceae	g__Anaeroplasma	s__uncultured_bacterium_g__Anaeroplasma	0.0123015	0.00369045	0.00615074	0.00738089	0	0.0172221	0.00861104	0.00861104	0	0.0344442	0.0172221	0	0	0.0172221	0	0.00861104	0	0	0.0172221	0	0.00861104	0	0.00861104	0.00861104	0	0.00861104	0.00861104	0.0258331	0.00861104	0	0	0
OTU845	k__norank_d__Bacteria	p__Firmicutes	c__Erysipelotrichia	o__Erysipelotrichales	f__Erysipelotrichaceae	g__[Anaerorhabdus]_furcosa_group	s__unclassified_g__[Anaerorhabdus]_furcosa_group	0	0.0295236	0	0	0	0	0	0	0	0	0	0.0516662	0.0430552	0	0	0	0.0774994	0.0344442	0	0	0	0	0	0	0	0	0	0	0	0	0	0
OTU1256	k__norank_d__Bacteria	p__Fusobacteria	c__Fusobacteriia	o__Fusobacteriales	f__Fusobacteriaceae	g__Fusobacterium	s__unclassified_g__Fusobacterium	0	0.0282934	0	0	0	0	0	0	0	0	0	0	0	0	0.198054	0	0	0	0	0	0	0	0	0	0	0	0	0	0	0	0	0
OTU664	k__norank_d__Bacteria	p__Firmicutes	c__Clostridia	o__Clostridiales	f__Lachnospiraceae	g__Lachnospiraceae_XPB1014_group	s__uncultured_bacterium_g__Lachnospiraceae_XPB1014_group	0	0.0270633	0	0.00123015	0	0	0	0	0	0	0	0.00861104	0.0172221	0.00861104	0	0.0861104	0.00861104	0.0602773	0	0	0	0	0	0	0	0	0	0	0.00861104	0	0	0
OTU1750	k__norank_d__Bacteria	p__Tenericutes	c__Mollicutes	o__Izimaplasmatales	f__norank_o__Izimaplasmatales	g__norank_f__norank_o__Izimaplasmatales	s__uncultured_bacterium_g__norank_f__norank_o__Izimaplasmatales	0	0.0024603	0.00492059	0.0209125	0	0	0	0	0	0	0	0	0	0.00861104	0	0	0	0.00861104	0.0172221	0	0	0	0	0	0.0172221	0.0258331	0.0344442	0.0344442	0.0344442	0	0.00861104	0.00861104
OTU276	k__norank_d__Bacteria	p__Firmicutes	c__Clostridia	o__Clostridiales	f__Ruminococcaceae	g__Ruminococcaceae_UCG-010	s__uncultured_bacterium_g__Ruminococcaceae_UCG-010	0.0024603	0.00369045	0.0110713	0.0110713	0	0	0.00861104	0.00861104	0	0	0	0.00861104	0.00861104	0.00861104	0	0	0	0	0.0258331	0.00861104	0.00861104	0.00861104	0.0172221	0	0.00861104	0	0	0.0172221	0.00861104	0.00861104	0.0430552	0
OTU1355	k__norank_d__Bacteria	p__Firmicutes	c__Clostridia	o__Clostridiales	f__Ruminococcaceae	g__Ruminococcaceae_UCG-010	s__uncultured_Ruminococcaceae_bacterium_g__Ruminococcaceae_UCG-010	0.00492059	0.00123015	0.0024603	0.0196824	0	0.0172221	0	0	0.0172221	0	0	0	0	0	0.00861104	0	0	0	0	0	0.00861104	0	0	0.00861104	0	0	0	0	0	0.0516662	0.0688883	0.0172221
OTU1002	k__norank_d__Bacteria	p__Bacteroidetes	c__Bacteroidia	o__Bacteroidales	f__Muribaculaceae	g__norank_f__Muribaculaceae	s__uncultured_bacterium_g__norank_f__Muribaculaceae	0.00861104	0.0159919	0.0024603	0.00123015	0	0.00861104	0	0.00861104	0.0258331	0.0172221	0	0.00861104	0	0.0172221	0	0.0430552	0	0.0430552	0	0	0.0172221	0	0	0	0	0	0	0.00861104	0	0	0	0
OTU1218	k__norank_d__Bacteria	p__Firmicutes	c__Clostridia	o__Clostridiales	f__Lachnospiraceae	g__Coprococcus_2	s__unclassified_g__Coprococcus_2	0.0110713	0.00615074	0.00615074	0.00492059	0	0	0.0172221	0	0.0516662	0	0.00861104	0	0	0.00861104	0	0.0344442	0	0	0	0	0.0258331	0.00861104	0.00861104	0	0	0	0.0344442	0	0	0	0	0
OTU1275	k__norank_d__Bacteria	p__Firmicutes	c__Clostridia	o__Clostridiales	f__Ruminococcaceae	g__[Eubacterium]_coprostanoligenes_group	s__unclassified_g__[Eubacterium]_coprostanoligenes_group	0	0.00492059	0.0172221	0.00615074	0	0	0	0	0	0	0	0	0	0	0.00861104	0.0258331	0	0	0.0344442	0.0258331	0.0172221	0.0258331	0.0172221	0	0	0.00861104	0	0.00861104	0.00861104	0.00861104	0.00861104	0
OTU158	k__norank_d__Bacteria	p__Firmicutes	c__Clostridia	o__Clostridiales	f__Lachnospiraceae	g__Cellulosilyticum	s__uncultured_bacterium_g__Cellulosilyticum	0.00738089	0	0.00492059	0.0159919	0	0	0.00861104	0.0258331	0	0	0.0172221	0	0	0	0	0	0	0	0	0	0	0.0258331	0.00861104	0	0	0	0	0.0602773	0.0172221	0.00861104	0.0258331	0
OTU1827	k__norank_d__Bacteria	p__Firmicutes	c__Clostridia	o__Clostridiales	f__Ruminococcaceae	g__unclassified_f__Ruminococcaceae	s__unclassified_f__Ruminococcaceae	0	0.0184522	0.00492059	0.00492059	0	0	0	0	0	0	0	0	0.0688883	0	0.0430552	0.00861104	0.00861104	0	0	0.0172221	0	0.00861104	0.00861104	0	0	0	0	0.0172221	0	0.0172221	0	0
OTU810	k__norank_d__Bacteria	p__Firmicutes	c__Clostridia	o__Clostridiales	f__Ruminococcaceae	g__Ruminococcaceae_UCG-014	s__unclassified_g__Ruminococcaceae_UCG-014	0.00984119	0.0159919	0.0024603	0	0.0258331	0.0172221	0.0258331	0	0	0	0	0.0258331	0.0172221	0.00861104	0.0172221	0.0258331	0.00861104	0.00861104	0	0	0.00861104	0	0	0	0.00861104	0	0	0	0	0	0	0
OTU895	k__norank_d__Bacteria	p__Actinobacteria	c__Actinobacteria	o__Coriobacteriales	f__Eggerthellaceae	g__unclassified_f__Eggerthellaceae	s__unclassified_f__Eggerthellaceae	0.00123015	0.0110713	0.00861104	0.00738089	0	0.00861104	0	0	0	0	0	0.0172221	0.00861104	0.0258331	0	0	0.0258331	0	0.00861104	0.00861104	0	0	0.0172221	0.00861104	0.0172221	0.0172221	0.0258331	0	0.00861104	0	0	0
OTU34	k__norank_d__Bacteria	p__Firmicutes	c__Clostridia	o__Clostridiales	f__Ruminococcaceae	g__Ruminococcaceae_UCG-014	s__uncultured_bacterium_g__Ruminococcaceae_UCG-014	0.0123015	0.00861104	0.00492059	0.0024603	0.0172221	0.00861104	0.0172221	0.00861104	0	0.0258331	0.00861104	0.00861104	0	0	0.00861104	0.0258331	0.0172221	0	0.00861104	0.0172221	0	0.00861104	0	0	0	0.00861104	0	0.00861104	0	0	0	0
OTU1763	k__norank_d__Bacteria	p__Firmicutes	c__Clostridia	o__Clostridiales	f__Ruminococcaceae	g__[Eubacterium]_coprostanoligenes_group	s__unclassified_g__[Eubacterium]_coprostanoligenes_group	0.00738089	0.00615074	0.00984119	0.00492059	0	0.00861104	0	0.0172221	0.0172221	0.00861104	0	0	0.0258331	0	0.00861104	0.00861104	0	0	0	0	0.0516662	0	0	0.0172221	0	0.00861104	0	0	0	0.0172221	0.00861104	0
OTU265	k__norank_d__Bacteria	p__Firmicutes	c__Clostridia	o__Clostridiales	f__Lachnospiraceae	g__unclassified_f__Lachnospiraceae	s__unclassified_f__Lachnospiraceae	0.00492059	0.00369045	0.0110713	0.00738089	0	0.0344442	0	0	0	0	0	0.0258331	0	0	0	0	0	0	0.0516662	0.00861104	0	0	0	0	0.0172221	0	0.00861104	0.00861104	0.0258331	0	0	0.00861104
OTU433	k__norank_d__Bacteria	p__Firmicutes	c__Clostridia	o__Clostridiales	f__Ruminococcaceae	g__Oscillibacter	s__uncultured_bacterium_g__Oscillibacter	0.00369045	0.0209125	0.0024603	0	0	0	0	0	0.0258331	0	0	0.0947214	0.0172221	0	0	0.0172221	0.0172221	0	0	0.00861104	0	0	0	0.00861104	0	0	0	0	0	0	0	0
OTU471	k__norank_d__Bacteria	p__Firmicutes	c__Clostridia	o__Clostridiales	f__Ruminococcaceae	g__Ruminococcaceae_UCG-014	s__unclassified_g__Ruminococcaceae_UCG-014	0.0123015	0.00123015	0.0123015	0.00123015	0	0	0.0172221	0	0	0.0344442	0.0344442	0	0	0	0.00861104	0	0	0	0.00861104	0.0344442	0	0	0	0	0.0430552	0	0	0.00861104	0	0	0	0
OTU499	k__norank_d__Bacteria	p__Firmicutes	c__Clostridia	o__Clostridiales	f__Christensenellaceae	g__unclassified_f__Christensenellaceae	s__unclassified_f__Christensenellaceae	0.00123015	0.0172221	0	0.00861104	0.00861104	0	0	0	0	0	0	0.0430552	0.0344442	0.00861104	0	0.00861104	0.0258331	0	0	0	0	0	0	0	0	0	0.0344442	0	0.0258331	0	0	0
OTU919	k__norank_d__Bacteria	p__Firmicutes	c__Clostridia	o__Clostridiales	f__Lachnospiraceae	g__unclassified_f__Lachnospiraceae	s__unclassified_f__Lachnospiraceae	0.00738089	0.0159919	0.00123015	0.0024603	0	0	0.0258331	0.00861104	0.0172221	0	0	0.0258331	0.00861104	0.0172221	0	0.0258331	0.0172221	0.0172221	0	0	0.00861104	0	0	0	0	0.00861104	0	0	0	0	0	0.00861104
OTU1341	k__norank_d__Bacteria	p__Bacteroidetes	c__Bacteroidia	o__Bacteroidales	f__Muribaculaceae	g__norank_f__Muribaculaceae	s__uncultured_bacterium_g__norank_f__Muribaculaceae	0.00369045	0.00615074	0.0172221	0	0.0172221	0	0.00861104	0	0	0	0	0	0	0	0.0430552	0	0	0	0	0	0.0947214	0	0.00861104	0.0172221	0	0	0	0	0	0	0	0
OTU561	k__norank_d__Bacteria	p__Firmicutes	c__Clostridia	o__Clostridiales	f__Lachnospiraceae	g__unclassified_f__Lachnospiraceae	s__unclassified_f__Lachnospiraceae	0.0024603	0.024603	0	0	0.0172221	0	0	0	0	0	0	0.0861104	0	0.0172221	0.00861104	0.00861104	0.0516662	0	0	0	0	0	0	0	0	0	0	0	0	0	0	0
OTU1849	k__norank_d__Bacteria	p__Cyanobacteria	c__Melainabacteria	o__Gastranaerophilales	f__norank_o__Gastranaerophilales	g__norank_f__norank_o__Gastranaerophilales	s__Clostridium_sp._CAG306	0.00492059	0.00492059	0.00369045	0.0135316	0.00861104	0	0.0258331	0	0	0	0	0	0	0	0.00861104	0.00861104	0	0.0172221	0.00861104	0	0.00861104	0	0	0	0.00861104	0	0	0	0.0947214	0	0	0
OTU199	k__norank_d__Bacteria	p__Bacteroidetes	c__Bacteroidia	o__Bacteroidales	f__Prevotellaceae	g__Prevotellaceae_NK3B31_group	s__metagenome_g__Prevotellaceae_NK3B31_group	0.0123015	0.00984119	0	0.00492059	0	0.00861104	0	0.0516662	0.0258331	0	0	0	0	0	0.0172221	0.0430552	0	0.00861104	0	0	0	0	0	0	0	0.00861104	0.00861104	0.00861104	0	0	0	0.00861104
OTU1667	k__norank_d__Bacteria	p__Firmicutes	c__Clostridia	o__Clostridiales	f__Ruminococcaceae	g__Ruminococcaceae_UCG-007	s__unclassified_g__Ruminococcaceae_UCG-007	0	0.00369045	0.0221427	0.00123015	0	0	0	0	0	0	0	0	0.00861104	0.00861104	0	0	0	0.00861104	0	0.0344442	0.00861104	0.00861104	0	0.0258331	0.0774994	0	0	0	0	0	0.00861104	0
OTU1727	k__norank_d__Bacteria	p__Firmicutes	c__Clostridia	o__Clostridiales	f__Clostridiaceae_1	g__Clostridium_sensu_stricto_1	s__unclassified_g__Clostridium_sensu_stricto_1	0.0024603	0.0024603	0.00369045	0.0184522	0	0.00861104	0	0	0.00861104	0	0	0	0.00861104	0	0	0	0	0.00861104	0.0258331	0	0	0	0	0	0	0	0	0.0258331	0	0.0774994	0.0172221	0.00861104
OTU814	k__norank_d__Bacteria	p__Fibrobacteres	c__Fibrobacteria	o__Fibrobacterales	f__Fibrobacteraceae	g__Fibrobacter	s__unclassified_g__Fibrobacter	0.00369045	0.0209125	0.0024603	0	0.00861104	0	0.00861104	0	0.00861104	0	0	0.00861104	0	0	0.00861104	0.111944	0.0172221	0	0	0	0	0	0.0172221	0	0	0	0	0	0	0	0	0
OTU1631	k__norank_d__Bacteria	p__Firmicutes	c__Clostridia	o__Clostridiales	f__Peptococcaceae	g__norank_f__Peptococcaceae	s__unclassified_g__norank_f__Peptococcaceae	0.00492059	0.0110713	0.00738089	0.00369045	0	0.0172221	0	0.00861104	0	0	0.00861104	0.00861104	0.0258331	0.00861104	0.0172221	0	0	0.0172221	0.0258331	0	0	0	0	0	0.0258331	0	0	0	0	0	0	0.0258331
OTU1672	k__norank_d__Bacteria	p__Lentisphaerae	c__Oligosphaeria	o__Oligosphaerales	f__Oligosphaeraceae	g__Z20	s__uncultured_bacterium_g__Z20	0.00123015	0	0.0135316	0.0123015	0	0	0	0	0	0.00861104	0	0	0	0	0	0	0	0	0.00861104	0	0.00861104	0.0258331	0.0258331	0	0.0258331	0.0172221	0.0344442	0.00861104	0.00861104	0.00861104	0	0.00861104
OTU638	k__norank_d__Bacteria	p__Firmicutes	c__Clostridia	o__Clostridiales	f__Ruminococcaceae	g__Ruminococcaceae_UCG-013	s__uncultured_Ruminococcaceae_bacterium_g__Ruminococcaceae_UCG-013	0.00984119	0.0110713	0.00369045	0.0024603	0.00861104	0.00861104	0.00861104	0.0172221	0.00861104	0	0.0172221	0.0172221	0	0.00861104	0.0172221	0.0172221	0	0.0172221	0.0172221	0	0	0	0	0.00861104	0	0	0	0.0172221	0	0	0	0
OTU269	k__norank_d__Bacteria	p__Firmicutes	c__Clostridia	o__Clostridiales	f__Lachnospiraceae	g__unclassified_f__Lachnospiraceae	s__unclassified_f__Lachnospiraceae	0.00492059	0.00738089	0.00984119	0.00369045	0	0	0.0172221	0	0.00861104	0	0.00861104	0	0	0.0258331	0.0172221	0	0.00861104	0	0.0172221	0	0	0.0172221	0	0.0258331	0.00861104	0	0	0.0172221	0	0	0.00861104	0
OTU1764	k__norank_d__Bacteria	p__Firmicutes	c__Clostridia	o__Clostridiales	f__Ruminococcaceae	g__Ruminococcaceae_UCG-010	s__unclassified_g__Ruminococcaceae_UCG-010	0.00738089	0.0024603	0.00861104	0.00738089	0.00861104	0	0.0172221	0	0.0172221	0	0.00861104	0	0.00861104	0	0	0	0.00861104	0	0.00861104	0	0.0258331	0.0172221	0	0	0.00861104	0.0172221	0	0.0172221	0.00861104	0	0	0.00861104
OTU572	k__norank_d__Bacteria	p__Firmicutes	c__Clostridia	o__Clostridiales	f__Ruminococcaceae	g__Ruminiclostridium_9	s__uncultured_organism_g__Ruminiclostridium_9	0.00369045	0.0172221	0.0024603	0.0024603	0	0	0.00861104	0	0.0172221	0	0	0.00861104	0.00861104	0.00861104	0.00861104	0.0516662	0.0258331	0.00861104	0.00861104	0	0	0	0.00861104	0	0	0.00861104	0	0	0	0	0	0.00861104
OTU480	k__norank_d__Bacteria	p__Firmicutes	c__Clostridia	o__Clostridiales	f__Christensenellaceae	g__Christensenellaceae_R-7_group	s__unclassified_g__Christensenellaceae_R-7_group	0.00738089	0.00492059	0.00369045	0.00984119	0.0172221	0.0172221	0	0.00861104	0.00861104	0	0	0.00861104	0.00861104	0	0.00861104	0	0	0.00861104	0	0	0.0258331	0	0	0	0	0.00861104	0.00861104	0.00861104	0.0172221	0.0172221	0.00861104	0
OTU769	k__norank_d__Bacteria	p__Firmicutes	c__Clostridia	o__Clostridiales	f__Peptococcaceae	g__norank_f__Peptococcaceae	s__unclassified_g__norank_f__Peptococcaceae	0.00615074	0.00861104	0.00615074	0.00492059	0.0172221	0.0172221	0	0	0.00861104	0	0	0.0172221	0	0.00861104	0	0.0172221	0.00861104	0.00861104	0.00861104	0.0258331	0	0	0	0	0.00861104	0	0	0	0.0172221	0.00861104	0.00861104	0
OTU1820	k__norank_d__Bacteria	p__Firmicutes	c__Clostridia	o__Clostridiales	f__Family_XIII	g__unclassified_f__Family_XIII	s__unclassified_f__Family_XIII	0.0024603	0.00369045	0.0110713	0.00861104	0	0.00861104	0	0	0	0.00861104	0	0	0	0.00861104	0	0	0.0172221	0	0	0	0.00861104	0.0430552	0.0172221	0	0.00861104	0.0344442	0	0.00861104	0.00861104	0	0.00861104	0
OTU1797	k__norank_d__Bacteria	p__Firmicutes	c__Clostridia	o__Clostridiales	f__Ruminococcaceae	g__Fournierella	s__uncultured_organism_g__Fournierella	0.00369045	0.00861104	0.00615074	0.00738089	0.00861104	0	0.00861104	0	0	0	0.00861104	0.0344442	0	0	0	0	0.00861104	0.0172221	0.0172221	0	0.00861104	0	0.0172221	0	0	0	0.00861104	0	0.0430552	0	0	0
OTU618	k__norank_d__Bacteria	p__Bacteroidetes	c__Bacteroidia	o__Bacteroidales	f__Muribaculaceae	g__norank_f__Muribaculaceae	s__unclassified_g__norank_f__Muribaculaceae	0.0024603	0.0110713	0.0024603	0.00984119	0	0	0	0	0.0172221	0	0	0.0172221	0.00861104	0	0	0.0516662	0	0	0	0	0.00861104	0.00861104	0	0	0	0	0.0344442	0	0	0	0.0344442	0
OTU819	k__norank_d__Bacteria	p__Firmicutes	c__Clostridia	o__Clostridiales	f__Ruminococcaceae	g__unclassified_f__Ruminococcaceae	s__unclassified_f__Ruminococcaceae	0.00615074	0.00738089	0.00369045	0.00861104	0	0	0	0.0172221	0.00861104	0.00861104	0.00861104	0.00861104	0.00861104	0.00861104	0	0.0172221	0	0.00861104	0.00861104	0	0	0	0	0.00861104	0.00861104	0.0172221	0.0172221	0	0	0	0.0258331	0
OTU547	k__norank_d__Bacteria	p__Firmicutes	c__Clostridia	o__Clostridiales	f__Ruminococcaceae	g__Ruminococcaceae_UCG-013	s__unclassified_g__Ruminococcaceae_UCG-013	0.00861104	0.00492059	0.00738089	0.00492059	0.0258331	0.00861104	0.00861104	0.00861104	0	0.00861104	0	0	0	0	0.0172221	0.0172221	0	0	0.0172221	0	0	0.00861104	0.0172221	0	0.00861104	0	0	0.00861104	0	0.0172221	0.00861104	0
OTU695	k__norank_d__Bacteria	p__Firmicutes	c__Clostridia	o__Clostridiales	f__Ruminococcaceae	g__Ruminococcaceae_UCG-014	s__unclassified_g__Ruminococcaceae_UCG-014	0.00984119	0.00123015	0.0147618	0	0	0	0	0	0	0.0430552	0.0258331	0.00861104	0	0	0	0	0	0	0	0	0	0.0774994	0.0258331	0	0	0	0	0	0	0	0	0
OTU300	k__norank_d__Bacteria	p__Firmicutes	c__Clostridia	o__Clostridiales	f__Christensenellaceae	g__unclassified_f__Christensenellaceae	s__unclassified_f__Christensenellaceae	0.0147618	0.00738089	0.00369045	0	0.00861104	0.0172221	0	0.0258331	0.0430552	0	0.00861104	0.00861104	0	0.00861104	0	0.0172221	0.00861104	0.00861104	0	0	0	0	0	0	0.0258331	0	0	0	0	0	0	0
OTU1497	k__norank_d__Bacteria	p__Epsilonbacteraeota	c__Campylobacteria	o__Campylobacterales	f__Campylobacteraceae	g__Campylobacter	s__unclassified_g__Campylobacter	0.00738089	0.00861104	0.00492059	0.00492059	0.00861104	0	0.00861104	0	0.0258331	0.00861104	0	0	0.00861104	0.0258331	0	0.00861104	0.00861104	0.00861104	0	0	0.0344442	0	0	0	0	0.00861104	0.00861104	0.00861104	0	0	0.00861104	0
OTU144	k__norank_d__Bacteria	p__Firmicutes	c__Clostridia	o__Clostridiales	f__Christensenellaceae	g__Christensenellaceae_R-7_group	s__unclassified_g__Christensenellaceae_R-7_group	0	0	0.00861104	0.0172221	0	0	0	0	0	0	0	0	0	0	0	0	0	0	0.00861104	0.00861104	0.0344442	0	0	0	0.00861104	0.00861104	0	0.0344442	0.0344442	0.0258331	0	0.0172221
OTU1470	k__norank_d__Bacteria	p__Firmicutes	c__Clostridia	o__Clostridiales	f__Ruminococcaceae	g__Subdoligranulum	s__uncultured_bacterium_g__Subdoligranulum	0.00123015	0.00123015	0.0209125	0.0024603	0	0	0	0	0.00861104	0	0	0	0	0	0.00861104	0	0	0	0	0.0172221	0.0947214	0.0258331	0	0.00861104	0	0.0172221	0	0	0	0	0	0
OTU1015	k__norank_d__Bacteria	p__Firmicutes	c__Clostridia	o__Clostridiales	f__Ruminococcaceae	g__unclassified_f__Ruminococcaceae	s__unclassified_f__Ruminococcaceae	0.00369045	0.0110713	0.00369045	0.00615074	0	0	0.00861104	0.00861104	0	0.00861104	0	0.00861104	0.0172221	0.00861104	0.0172221	0.0172221	0	0.00861104	0.0172221	0	0.00861104	0	0	0	0	0	0.00861104	0	0	0	0.0344442	0
OTU878	k__norank_d__Bacteria	p__Firmicutes	c__Clostridia	o__Clostridiales	f__unclassified_o__Clostridiales	g__unclassified_o__Clostridiales	s__unclassified_o__Clostridiales	0.00615074	0.00861104	0.00492059	0.00492059	0	0.00861104	0	0.0172221	0.0172221	0	0	0	0.0172221	0	0.00861104	0	0.00861104	0.0258331	0	0.00861104	0	0.00861104	0.00861104	0.00861104	0	0	0	0.0172221	0	0	0.0172221	0
OTU1665	k__norank_d__Bacteria	p__Firmicutes	c__Clostridia	o__Clostridiales	f__Clostridiaceae_1	g__Clostridium_sensu_stricto_13	s__unclassified_g__Clostridium_sensu_stricto_13	0.0123015	0.00123015	0.00123015	0.00984119	0.00861104	0	0.0516662	0.00861104	0.00861104	0.00861104	0	0	0	0	0	0	0	0.00861104	0	0	0	0.00861104	0	0	0	0	0	0.00861104	0.00861104	0	0.0258331	0.0258331
OTU1706	k__norank_d__Bacteria	p__Firmicutes	c__Clostridia	o__Clostridiales	f__Ruminococcaceae	g__unclassified_f__Ruminococcaceae	s__unclassified_f__Ruminococcaceae	0.00369045	0.0123015	0.00492059	0.00369045	0	0	0	0.00861104	0.00861104	0.00861104	0	0	0.00861104	0	0.0172221	0.0344442	0.0172221	0.00861104	0.00861104	0	0	0.00861104	0	0	0.0172221	0	0	0	0.00861104	0	0	0.0172221
OTU763	k__norank_d__Bacteria	p__Firmicutes	c__Clostridia	o__Clostridiales	f__Lachnospiraceae	g__[Eubacterium]_eligens_group	s__uncultured_bacterium_g__[Eubacterium]_eligens_group	0	0.0209125	0.0024603	0.00123015	0	0	0	0	0	0	0	0.0258331	0.0172221	0	0.0430552	0.0172221	0.0172221	0.0258331	0	0	0.00861104	0	0.00861104	0	0	0	0	0	0	0	0.00861104	0
OTU573	k__norank_d__Bacteria	p__Firmicutes	c__Clostridia	o__Clostridiales	f__Ruminococcaceae	g__unclassified_f__Ruminococcaceae	s__unclassified_f__Ruminococcaceae	0	0.024603	0	0	0	0	0	0	0	0	0	0.0602773	0	0.0861104	0.00861104	0	0.0172221	0	0	0	0	0	0	0	0	0	0	0	0	0	0	0
OTU1387	k__norank_d__Bacteria	p__Cyanobacteria	c__Melainabacteria	o__Gastranaerophilales	f__norank_o__Gastranaerophilales	g__norank_f__norank_o__Gastranaerophilales	s__unclassified_g__norank_f__norank_o__Gastranaerophilales	0.00123015	0.0024603	0.00123015	0.0196824	0	0.00861104	0	0	0	0	0	0	0.0172221	0	0	0	0	0	0	0	0.00861104	0	0	0	0	0	0	0	0	0.0861104	0.0516662	0
OTU1020	k__norank_d__Bacteria	p__Firmicutes	c__Clostridia	o__Clostridiales	f__Family_XIII	g__Family_XIII_AD3011_group	s__unclassified_g__Family_XIII_AD3011_group	0	0.0123015	0.00369045	0.00861104	0	0	0	0	0	0	0	0	0.00861104	0.0344442	0.00861104	0	0	0.0344442	0	0	0	0	0	0.0258331	0	0.0258331	0.00861104	0.00861104	0	0.0172221	0	0
OTU500	k__norank_d__Bacteria	p__Firmicutes	c__Clostridia	o__Clostridiales	f__Ruminococcaceae	g__unclassified_f__Ruminococcaceae	s__unclassified_f__Ruminococcaceae	0	0.0135316	0.00861104	0.0024603	0	0	0	0	0	0	0	0.0172221	0.0172221	0	0.0172221	0	0.0430552	0	0	0.0344442	0.0172221	0	0	0.00861104	0	0	0	0	0.00861104	0.00861104	0	0
OTU264	k__norank_d__Bacteria	p__Tenericutes	c__Mollicutes	o__Izimaplasmatales	f__norank_o__Izimaplasmatales	g__norank_f__norank_o__Izimaplasmatales	s__uncultured_bacterium_g__norank_f__norank_o__Izimaplasmatales	0.00492059	0.00861104	0.00369045	0.00738089	0	0.0172221	0	0	0	0.0172221	0	0	0.00861104	0.0172221	0.0172221	0	0	0.0172221	0.0172221	0	0	0.00861104	0	0	0	0.0430552	0.00861104	0	0	0	0	0
OTU1132	k__norank_d__Bacteria	p__Firmicutes	c__Clostridia	o__Clostridiales	f__Lachnospiraceae	g__Blautia	s__unclassified_g__Blautia	0	0	0.0159919	0.00861104	0	0	0	0	0	0	0	0	0	0	0	0	0	0	0.0258331	0	0.00861104	0.0344442	0.0430552	0	0	0	0.0258331	0	0	0.0172221	0.00861104	0.00861104
OTU923	k__norank_d__Bacteria	p__Bacteroidetes	c__Bacteroidia	o__Bacteroidales	f__Rikenellaceae	g__Rikenellaceae_RC9_gut_group	s__uncultured_bacterium_g__Rikenellaceae_RC9_gut_group	0.0024603	0.0184522	0.00123015	0.0024603	0.00861104	0.00861104	0	0	0	0	0	0	0.0430552	0.0172221	0	0.0430552	0.0172221	0.00861104	0.00861104	0	0	0	0	0	0	0	0.00861104	0.00861104	0	0	0	0
OTU443	k__norank_d__Bacteria	p__Spirochaetes	c__Spirochaetia	o__Spirochaetales	f__Spirochaetaceae	g__Treponema_2	s__unclassified_g__Treponema_2	0.0110713	0.00615074	0.00369045	0.0024603	0	0.0258331	0.00861104	0	0.00861104	0.0344442	0	0.0172221	0	0	0.00861104	0.0172221	0	0	0	0.00861104	0	0	0.0172221	0	0	0.00861104	0	0	0	0.00861104	0	0
OTU987	k__norank_d__Bacteria	p__Firmicutes	c__Clostridia	o__Clostridiales	f__Lachnospiraceae	g__Lachnospiraceae_UCG-006	s__uncultured_rumen_bacterium_g__Lachnospiraceae_UCG-006	0	0.0110713	0.0024603	0.00984119	0	0	0	0	0	0	0	0.0172221	0	0.00861104	0.00861104	0	0.0258331	0.0172221	0	0	0.0172221	0	0	0	0	0	0.0172221	0	0.0430552	0	0.00861104	0
OTU412	k__norank_d__Bacteria	p__Firmicutes	c__Clostridia	o__Clostridiales	f__Ruminococcaceae	g__Ruminococcaceae_UCG-013	s__uncultured_bacterium_g__Ruminococcaceae_UCG-013	0.0024603	0.0159919	0	0.00492059	0	0	0	0.0172221	0	0	0	0.0688883	0	0	0	0.0172221	0.0258331	0	0	0	0	0	0	0	0	0	0.0172221	0	0	0	0.0172221	0
OTU1559	k__norank_d__Bacteria	p__Firmicutes	c__Bacilli	o__Lactobacillales	f__Enterococcaceae	g__Enterococcus	s__unclassified_g__Enterococcus	0.0024603	0	0.00123015	0.0196824	0	0.00861104	0.00861104	0	0	0	0	0	0	0	0	0	0	0	0	0.00861104	0	0	0	0	0	0.00861104	0	0	0	0.0430552	0.0774994	0.00861104
OTU911	k__norank_d__Bacteria	p__Bacteroidetes	c__Bacteroidia	o__Bacteroidales	f__Prevotellaceae	g__unclassified_f__Prevotellaceae	s__unclassified_f__Prevotellaceae	0.00492059	0.00861104	0.0024603	0.00738089	0.00861104	0	0	0.00861104	0.00861104	0	0.00861104	0.00861104	0	0	0.00861104	0.00861104	0.0172221	0.0172221	0.00861104	0	0.00861104	0	0	0	0	0	0	0.0172221	0.0172221	0	0.00861104	0.00861104
OTU946	k__norank_d__Bacteria	p__Firmicutes	c__Clostridia	o__Clostridiales	f__Ruminococcaceae	g__Ruminococcaceae_NK4A214_group	s__unclassified_g__Ruminococcaceae_NK4A214_group	0.0024603	0.0135316	0.0024603	0.00492059	0	0	0.00861104	0.00861104	0	0	0	0.0172221	0	0.0258331	0.00861104	0.0258331	0	0.0172221	0.00861104	0.00861104	0	0	0	0	0	0	0.00861104	0	0	0	0	0.0258331
OTU654	k__norank_d__Bacteria	p__Firmicutes	c__Clostridia	o__Clostridiales	f__Ruminococcaceae	g__Ruminococcaceae_UCG-013	s__uncultured_bacterium_g__Ruminococcaceae_UCG-013	0.0024603	0.00615074	0.00123015	0.0135316	0	0.0172221	0	0	0	0	0	0	0.00861104	0.0172221	0	0	0.0172221	0	0	0	0.00861104	0	0	0	0	0	0.0172221	0.0172221	0.00861104	0	0.0430552	0.00861104
OTU1463	k__norank_d__Bacteria	p__Actinobacteria	c__Actinobacteria	o__Micrococcales	f__Micrococcaceae	g__Rothia	s__Rothia_nasimurium	0.00123015	0.00369045	0.0135316	0.00492059	0	0	0	0	0	0	0.00861104	0.00861104	0	0.00861104	0	0	0	0.00861104	0.0258331	0.00861104	0.0172221	0.0344442	0	0.00861104	0	0	0.00861104	0.00861104	0.00861104	0	0	0.00861104
OTU642	k__norank_d__Bacteria	p__Firmicutes	c__Clostridia	o__Clostridiales	f__Lachnospiraceae	g__Lachnoclostridium_10	s__unclassified_g__Lachnoclostridium_10	0	0.0233728	0	0	0	0	0	0	0	0	0	0	0.0688883	0	0.0430552	0	0.0516662	0	0	0	0	0	0	0	0	0	0	0	0	0	0	0
OTU324	k__norank_d__Bacteria	p__Firmicutes	c__Clostridia	o__Clostridiales	f__Ruminococcaceae	g__norank_f__Ruminococcaceae	s__unclassified_g__norank_f__Ruminococcaceae	0.0159919	0.0024603	0.0024603	0.0024603	0.0172221	0	0.0258331	0	0.00861104	0.0172221	0.0430552	0	0.0172221	0	0	0	0	0	0	0.00861104	0	0	0	0	0.00861104	0	0.0172221	0	0	0	0	0
OTU647	k__norank_d__Bacteria	p__Cyanobacteria	c__Melainabacteria	o__Gastranaerophilales	f__norank_o__Gastranaerophilales	g__norank_f__norank_o__Gastranaerophilales	s__unclassified_g__norank_f__norank_o__Gastranaerophilales	0.0135316	0.00861104	0.00123015	0	0	0.0602773	0	0.0258331	0	0	0.00861104	0.0172221	0.00861104	0	0	0.0172221	0	0.0172221	0	0	0	0	0	0.00861104	0	0	0	0	0	0	0	0
OTU1833	k__norank_d__Bacteria	p__Firmicutes	c__Clostridia	o__Clostridiales	f__unclassified_o__Clostridiales	g__unclassified_o__Clostridiales	s__unclassified_o__Clostridiales	0.00492059	0.00615074	0.00369045	0.00861104	0	0.00861104	0.0172221	0	0.00861104	0	0	0	0.00861104	0.0172221	0.00861104	0	0	0.00861104	0	0.00861104	0.00861104	0.00861104	0	0	0	0	0.0344442	0.0172221	0.00861104	0	0	0
OTU1685	k__norank_d__Bacteria	p__Firmicutes	c__Clostridia	o__Clostridiales	f__Lachnospiraceae	g__unclassified_f__Lachnospiraceae	s__unclassified_f__Lachnospiraceae	0.00123015	0.00123015	0.00861104	0.0123015	0	0	0	0	0.00861104	0	0	0	0	0	0.00861104	0	0	0	0.0258331	0.00861104	0	0.0172221	0.00861104	0	0	0	0.0344442	0.0172221	0.00861104	0.0258331	0	0
OTU218	k__norank_d__Bacteria	p__Firmicutes	c__Bacilli	o__Lactobacillales	f__Lactobacillaceae	g__Lactobacillus	s__unclassified_g__Lactobacillus	0.0024603	0.00123015	0.0159919	0.00369045	0	0	0.0172221	0	0	0	0	0	0	0	0	0	0	0.00861104	0.0172221	0	0.0258331	0.0602773	0.00861104	0	0	0	0	0.0172221	0	0.00861104	0	0
OTU478	k__norank_d__Bacteria	p__Firmicutes	c__Clostridia	o__Clostridiales	f__Ruminococcaceae	g__[Eubacterium]_coprostanoligenes_group	s__uncultured_bacterium_g__[Eubacterium]_coprostanoligenes_group	0.00123015	0.0135316	0	0.00861104	0	0	0	0	0	0.00861104	0	0.00861104	0.0172221	0.0172221	0	0.0344442	0.00861104	0.00861104	0	0	0	0	0	0	0	0.00861104	0.00861104	0	0	0.00861104	0.0172221	0.0172221
OTU1756	k__norank_d__Bacteria	p__Tenericutes	c__Mollicutes	o__Mollicutes_RF39	f__norank_o__Mollicutes_RF39	g__norank_f__norank_o__Mollicutes_RF39	s__uncultured_bacterium_g__norank_f__norank_o__Mollicutes_RF39	0.00369045	0	0.0172221	0.0024603	0	0.0172221	0.00861104	0	0	0	0	0	0	0	0	0	0	0	0	0.0172221	0.0688883	0.00861104	0.0172221	0	0.00861104	0	0	0.0172221	0	0	0	0
OTU498	k__norank_d__Bacteria	p__Firmicutes	c__Clostridia	o__Clostridiales	f__Ruminococcaceae	g__Ruminococcaceae_UCG-010	s__unclassified_g__Ruminococcaceae_UCG-010	0.00492059	0.0123015	0.00369045	0.0024603	0	0.0258331	0	0	0.00861104	0	0	0.00861104	0.00861104	0.0172221	0.00861104	0.0258331	0.00861104	0.00861104	0	0.00861104	0	0.00861104	0.00861104	0	0	0	0.0172221	0	0	0	0	0
OTU648	k__norank_d__Bacteria	p__Firmicutes	c__Clostridia	o__Clostridiales	f__Lachnospiraceae	g__unclassified_f__Lachnospiraceae	s__unclassified_f__Lachnospiraceae	0.00492059	0.0123015	0.00123015	0.00369045	0	0	0.0172221	0	0.0172221	0	0	0.0344442	0	0.0172221	0	0.00861104	0.0258331	0	0	0	0	0	0	0.00861104	0	0	0.0258331	0	0	0	0	0
OTU1546	k__norank_d__Bacteria	p__Bacteroidetes	c__Bacteroidia	o__Bacteroidales	f__Tannerellaceae	g__Parabacteroides	s__uncultured_bacterium_g__Parabacteroides	0.00369045	0.00861104	0.0024603	0.00738089	0.00861104	0	0	0	0	0.0172221	0	0	0	0	0.0344442	0	0	0.0258331	0.0172221	0	0	0	0	0	0	0	0	0	0	0	0	0.0516662
OTU1479	k__norank_d__Bacteria	p__Bacteroidetes	c__Bacteroidia	o__Bacteroidales	f__Bacteroidaceae	g__Bacteroides	s__Bacteroides_fluxus	0.0221427	0	0	0	0.154999	0	0	0	0	0	0	0	0	0	0	0	0	0	0	0	0	0	0	0	0	0	0	0	0	0	0	0
OTU7	k__norank_d__Bacteria	p__Firmicutes	c__Clostridia	o__Clostridiales	f__Lachnospiraceae	g__Cellulosilyticum	s__uncultured_Cellulosilyticum_sp._g__Cellulosilyticum	0.00492059	0.0123015	0.00123015	0.00369045	0.00861104	0.00861104	0	0	0.0172221	0	0	0.0172221	0	0.0172221	0	0.0344442	0.00861104	0.00861104	0.00861104	0	0	0	0	0	0	0	0	0.00861104	0	0.00861104	0	0.00861104
OTU1724	k__norank_d__Bacteria	p__Firmicutes	c__Clostridia	o__Clostridiales	f__Christensenellaceae	g__norank_f__Christensenellaceae	s__uncultured_bacterium_g__norank_f__Christensenellaceae	0.00123015	0.00492059	0.00984119	0.00615074	0	0	0	0	0	0	0.00861104	0.00861104	0	0	0	0.00861104	0.00861104	0.00861104	0.00861104	0.0172221	0	0.0172221	0.00861104	0.00861104	0.00861104	0	0	0	0.0172221	0.00861104	0	0.0172221
OTU822	k__norank_d__Bacteria	p__Proteobacteria	c__Gammaproteobacteria	o__Betaproteobacteriales	f__unclassified_o__Betaproteobacteriales	g__unclassified_o__Betaproteobacteriales	s__unclassified_o__Betaproteobacteriales	0.00615074	0.00369045	0.00861104	0.00369045	0.00861104	0.0172221	0.00861104	0.00861104	0	0	0	0.00861104	0	0	0.00861104	0	0.00861104	0	0	0	0	0	0.0430552	0.00861104	0.00861104	0.00861104	0	0.00861104	0	0.00861104	0	0
OTU372	k__norank_d__Bacteria	p__Bacteroidetes	c__Bacteroidia	o__Bacteroidales	f__Bacteroidales_RF16_group	g__norank_f__Bacteroidales_RF16_group	s__unclassified_g__norank_f__Bacteroidales_RF16_group	0	0.0221427	0	0	0	0	0	0	0	0	0	0.0172221	0.00861104	0.0344442	0.0258331	0.0172221	0.0172221	0.0344442	0	0	0	0	0	0	0	0	0	0	0	0	0	0
OTU1758	k__norank_d__Bacteria	p__Tenericutes	c__Mollicutes	o__Mollicutes_RF39	f__norank_o__Mollicutes_RF39	g__norank_f__norank_o__Mollicutes_RF39	s__unclassified_g__norank_f__norank_o__Mollicutes_RF39	0.00123015	0.00123015	0.0172221	0.0024603	0	0.00861104	0	0	0	0	0	0	0	0	0.00861104	0	0	0	0	0.0688883	0.0258331	0.00861104	0.00861104	0	0.00861104	0	0	0.00861104	0	0	0	0.00861104
OTU1705	k__norank_d__Bacteria	p__Firmicutes	c__Clostridia	o__Clostridiales	f__Ruminococcaceae	g__unclassified_f__Ruminococcaceae	s__unclassified_f__Ruminococcaceae	0.00492059	0.00615074	0.00615074	0.00492059	0.00861104	0	0	0.00861104	0.00861104	0.00861104	0	0	0.00861104	0	0	0.0172221	0	0.0172221	0.0258331	0.0172221	0	0	0	0	0	0.00861104	0	0	0	0.00861104	0.00861104	0.00861104
OTU36	k__norank_d__Bacteria	p__Bacteroidetes	c__Bacteroidia	o__Bacteroidales	f__Prevotellaceae	g__Prevotellaceae_UCG-003	s__unclassified_g__Prevotellaceae_UCG-003	0.00123015	0.0196824	0.00123015	0	0	0	0	0.00861104	0	0	0	0.0172221	0.0172221	0.0258331	0.0688883	0	0	0.00861104	0	0	0	0	0	0	0.00861104	0	0	0	0	0	0	0
OTU296	k__norank_d__Bacteria	p__Firmicutes	c__Clostridia	o__Clostridiales	f__Christensenellaceae	g__Christensenellaceae_R-7_group	s__unclassified_g__Christensenellaceae_R-7_group	0.00369045	0.00738089	0.00615074	0.00492059	0	0	0	0.0258331	0	0	0	0	0.0172221	0.00861104	0.00861104	0	0.0172221	0	0.00861104	0	0.0172221	0	0	0	0.0172221	0.00861104	0	0.00861104	0	0	0	0.0172221
OTU105	k__norank_d__Bacteria	p__Firmicutes	c__Clostridia	o__Clostridiales	f__Ruminococcaceae	g__Ruminococcaceae_UCG-010	s__uncultured_bacterium_g__Ruminococcaceae_UCG-010	0.0135316	0	0.00123015	0.00738089	0.00861104	0.0516662	0	0.0258331	0	0	0.00861104	0	0	0	0	0	0	0	0	0	0	0	0	0	0.00861104	0	0	0	0	0	0	0.0516662
OTU1621	k__norank_d__Bacteria	p__Actinobacteria	c__Actinobacteria	o__Coriobacteriales	f__norank_o__Coriobacteriales	g__norank_f__norank_o__Coriobacteriales	s__uncultured_bacterium_g__norank_f__norank_o__Coriobacteriales	0.00123015	0.00369045	0.0123015	0.00492059	0	0.00861104	0	0	0	0	0	0.00861104	0.00861104	0	0	0	0	0.00861104	0.00861104	0	0.0258331	0	0.00861104	0.0258331	0.0172221	0.00861104	0.00861104	0	0	0.00861104	0	0.00861104
OTU111	k__norank_d__Bacteria	p__Firmicutes	c__Clostridia	o__Clostridiales	f__Ruminococcaceae	g__Ruminococcaceae_UCG-009	s__uncultured_bacterium_g__Ruminococcaceae_UCG-009	0.00738089	0.00123015	0.0135316	0	0.0258331	0	0	0	0	0.0258331	0	0	0.00861104	0	0	0	0	0	0	0.0430552	0.0258331	0	0	0	0.0258331	0	0	0	0	0	0	0
OTU1717	k__norank_d__Bacteria	p__Kiritimatiellaeota	c__Kiritimatiellae	o__WCHB1-41	f__norank_o__WCHB1-41	g__norank_f__norank_o__WCHB1-41	s__unclassified_g__norank_f__norank_o__WCHB1-41	0	0.0024603	0.0159919	0.00369045	0	0	0	0	0	0	0	0	0	0.00861104	0	0	0	0.00861104	0.0258331	0.00861104	0	0.0344442	0.0344442	0	0.00861104	0.00861104	0.00861104	0	0	0	0	0.00861104
OTU1613	k__norank_d__Bacteria	p__Firmicutes	c__Clostridia	o__Clostridiales	f__Lachnospiraceae	g__Lachnoclostridium	s__unclassified_g__Lachnoclostridium	0.00123015	0.00492059	0.00369045	0.0123015	0	0	0	0	0	0	0.00861104	0.00861104	0	0	0	0.0258331	0	0	0	0.00861104	0	0.00861104	0.00861104	0	0	0.00861104	0.0258331	0	0	0	0.0258331	0.0258331
OTU690	k__norank_d__Bacteria	p__Firmicutes	c__Clostridia	o__Clostridiales	f__Ruminococcaceae	g__Ruminococcaceae_UCG-010	s__uncultured_rumen_bacterium_g__Ruminococcaceae_UCG-010	0.00738089	0.00615074	0.00492059	0.00369045	0	0.0344442	0	0	0	0.00861104	0.00861104	0.0172221	0	0	0	0.0172221	0.00861104	0	0	0	0.0172221	0.00861104	0.00861104	0	0	0.00861104	0.00861104	0	0.00861104	0	0	0
OTU1576	k__norank_d__Bacteria	p__Firmicutes	c__Clostridia	o__Clostridiales	f__Lachnospiraceae	g__[Ruminococcus]_torques_group	s__uncultured_Clostridium_sp._g__[Ruminococcus]_torques_group	0	0.00615074	0.00738089	0.00861104	0	0	0	0	0	0	0	0	0.00861104	0.00861104	0	0	0.0172221	0.00861104	0.0258331	0	0	0.00861104	0.00861104	0.00861104	0	0	0.0172221	0.00861104	0.0258331	0	0	0.00861104
OTU330	k__norank_d__Bacteria	p__Bacteroidetes	c__Bacteroidia	o__Bacteroidales	f__Tannerellaceae	g__Parabacteroides	s__Parabacteroides_merdae	0.0209125	0	0	0	0	0	0	0	0	0.146388	0	0	0	0	0	0	0	0	0	0	0	0	0	0	0	0	0	0	0	0	0	0
OTU615	k__norank_d__Bacteria	p__Firmicutes	c__Clostridia	o__Clostridiales	f__Clostridiales_vadinBB60_group	g__norank_f__Clostridiales_vadinBB60_group	s__uncultured_bacterium_g__norank_f__Clostridiales_vadinBB60_group	0	0.0209125	0	0	0	0	0	0	0	0	0	0.0516662	0.00861104	0.0172221	0	0.00861104	0.00861104	0.0516662	0	0	0	0	0	0	0	0	0	0	0	0	0	0
OTU644	k__norank_d__Bacteria	p__Firmicutes	c__Clostridia	o__Clostridiales	f__Ruminococcaceae	g__[Eubacterium]_coprostanoligenes_group	s__uncultured_bacterium_g__[Eubacterium]_coprostanoligenes_group	0	0.00738089	0.00984119	0.00369045	0	0	0	0	0	0	0	0.00861104	0	0	0.0344442	0.00861104	0	0	0	0	0.0258331	0.0258331	0.0172221	0	0	0	0.00861104	0	0.00861104	0	0	0.00861104
OTU918	k__norank_d__Bacteria	p__Firmicutes	c__Clostridia	o__Clostridiales	f__Ruminococcaceae	g__[Eubacterium]_coprostanoligenes_group	s__uncultured_bacterium_g__[Eubacterium]_coprostanoligenes_group	0.00123015	0.0172221	0	0.0024603	0	0	0	0	0.00861104	0	0	0.0516662	0	0	0.00861104	0.0344442	0.0258331	0	0	0	0	0	0	0	0	0	0.00861104	0	0	0.00861104	0	0
OTU1784	k__norank_d__Bacteria	p__Firmicutes	c__Clostridia	o__Clostridiales	f__Clostridiales_vadinBB60_group	g__norank_f__Clostridiales_vadinBB60_group	s__gut_metagenome_g__norank_f__Clostridiales_vadinBB60_group	0	0.00369045	0.0110713	0.00615074	0	0	0	0	0	0	0	0	0	0.00861104	0	0	0.00861104	0.00861104	0.00861104	0.00861104	0	0.0258331	0.0344442	0	0	0	0.00861104	0.00861104	0	0.00861104	0.00861104	0.00861104
OTU181	k__norank_d__Bacteria	p__Firmicutes	c__Clostridia	o__Clostridiales	f__Clostridiales_vadinBB60_group	g__norank_f__Clostridiales_vadinBB60_group	s__uncultured_bacterium_g__norank_f__Clostridiales_vadinBB60_group	0.00369045	0.0024603	0.00369045	0.0110713	0.0172221	0	0	0.00861104	0	0	0	0	0	0.00861104	0	0.00861104	0	0	0	0	0.0172221	0	0	0.00861104	0	0.00861104	0	0	0.00861104	0.0258331	0.0344442	0
OTU1838	k__norank_d__Bacteria	p__Firmicutes	c__Clostridia	o__Clostridiales	f__Ruminococcaceae	g__Ruminococcaceae_UCG-010	s__uncultured_bacterium_g__Ruminococcaceae_UCG-010	0.0024603	0.00738089	0.00861104	0.0024603	0	0	0	0.00861104	0	0	0.00861104	0.00861104	0.00861104	0	0	0.0344442	0	0	0.0430552	0	0	0	0.00861104	0.00861104	0	0	0.00861104	0	0.00861104	0	0	0
OTU156	k__norank_d__Bacteria	p__Firmicutes	c__Clostridia	o__Clostridiales	f__unclassified_o__Clostridiales	g__unclassified_o__Clostridiales	s__unclassified_o__Clostridiales	0.00861104	0	0.00738089	0.00492059	0.00861104	0.00861104	0	0.00861104	0.0172221	0.00861104	0.00861104	0	0	0	0	0	0	0	0.00861104	0.00861104	0.00861104	0	0	0	0.0258331	0.00861104	0.00861104	0.00861104	0	0.00861104	0	0
OTU1733	k__norank_d__Bacteria	p__Firmicutes	c__Clostridia	o__Clostridiales	f__Christensenellaceae	g__Christensenellaceae_R-7_group	s__uncultured_bacterium_g__Christensenellaceae_R-7_group	0	0.00369045	0.00738089	0.00984119	0	0	0	0	0	0	0	0	0	0.00861104	0.00861104	0	0	0.00861104	0	0	0.0172221	0	0.00861104	0.0258331	0	0	0.0344442	0	0.00861104	0.0172221	0.00861104	0
OTU5	k__norank_d__Bacteria	p__Bacteroidetes	c__Bacteroidia	o__Bacteroidales	f__Prevotellaceae	g__Prevotellaceae_UCG-001	s__uncultured_rumen_bacterium_g__Prevotellaceae_UCG-001	0.00123015	0.00861104	0.00861104	0.0024603	0	0	0	0	0	0	0.00861104	0	0	0.00861104	0	0.0172221	0.00861104	0.0258331	0	0.00861104	0	0	0	0.0258331	0.0258331	0.0172221	0	0	0	0	0	0
OTU1847	k__norank_d__Bacteria	p__Firmicutes	c__Clostridia	o__Clostridiales	f__Ruminococcaceae	g__unclassified_f__Ruminococcaceae	s__unclassified_f__Ruminococcaceae	0.00369045	0.0024603	0.00861104	0.00615074	0.00861104	0.00861104	0	0	0.00861104	0	0	0	0	0.00861104	0	0	0	0.00861104	0.0602773	0	0	0	0	0	0	0.00861104	0.00861104	0	0.00861104	0	0	0.0172221
OTU165	k__norank_d__Bacteria	p__Firmicutes	c__Clostridia	o__Clostridiales	f__Lachnospiraceae	g__unclassified_f__Lachnospiraceae	s__unclassified_f__Lachnospiraceae	0.00615074	0.0024603	0.0024603	0.00984119	0	0	0.0344442	0	0.00861104	0	0	0	0	0.00861104	0	0.00861104	0	0	0	0.00861104	0	0	0.00861104	0	0	0	0	0	0.0430552	0	0.00861104	0.0172221
OTU1170	k__norank_d__Bacteria	p__Firmicutes	c__Clostridia	o__Clostridiales	f__Ruminococcaceae	g__Ruminococcaceae_UCG-013	s__uncultured_bacterium_g__Ruminococcaceae_UCG-013	0.00492059	0.0024603	0.00369045	0.00984119	0.00861104	0	0.0258331	0	0	0	0	0	0.0172221	0	0	0	0	0	0	0.00861104	0	0	0	0	0.0172221	0	0	0	0.0602773	0.00861104	0	0
OTU419	k__norank_d__Bacteria	p__Deferribacteres	c__Deferribacteres	o__Deferribacterales	f__Deferribacteraceae	g__Mucispirillum	s__uncultured_bacterium_g__Mucispirillum	0	0.0209125	0	0	0	0	0	0	0	0	0	0.0774994	0	0	0.0172221	0	0.0430552	0.00861104	0	0	0	0	0	0	0	0	0	0	0	0	0	0
OTU535	k__norank_d__Bacteria	p__Firmicutes	c__Clostridia	o__Clostridiales	f__Ruminococcaceae	g__unclassified_f__Ruminococcaceae	s__unclassified_f__Ruminococcaceae	0	0.00861104	0.00738089	0.00492059	0	0	0	0	0	0	0	0.00861104	0.00861104	0.00861104	0	0.00861104	0.00861104	0.0172221	0	0	0.0258331	0	0.00861104	0.00861104	0.00861104	0	0.00861104	0	0.00861104	0.00861104	0	0.00861104
OTU601	k__norank_d__Bacteria	p__Firmicutes	c__Clostridia	o__Clostridiales	f__Lachnospiraceae	g__unclassified_f__Lachnospiraceae	s__unclassified_f__Lachnospiraceae	0.00123015	0.0123015	0.00123015	0.00615074	0	0	0	0.00861104	0	0	0	0	0	0.0258331	0.0258331	0.0344442	0	0	0	0	0	0	0	0	0.00861104	0	0.00861104	0.00861104	0	0.0258331	0	0
OTU1122	k__norank_d__Bacteria	p__Firmicutes	c__Clostridia	o__Clostridiales	f__Lachnospiraceae	g__Marvinbryantia	s__uncultured_organism_g__Marvinbryantia	0.00123015	0.0024603	0.00615074	0.0110713	0	0	0	0.00861104	0	0	0	0	0	0	0.00861104	0.00861104	0	0	0.00861104	0.00861104	0.00861104	0.00861104	0	0	0.00861104	0.0172221	0.00861104	0	0.0344442	0.0172221	0	0
OTU660	k__norank_d__Bacteria	p__Bacteroidetes	c__Bacteroidia	o__Bacteroidales	f__Prevotellaceae	g__Prevotellaceae_UCG-004	s__uncultured_bacterium_g__Prevotellaceae_UCG-004	0.00369045	0.0147618	0.00123015	0.00123015	0.00861104	0	0	0	0.0172221	0	0	0.00861104	0	0.0172221	0	0.0430552	0.0172221	0.0172221	0	0	0	0.00861104	0	0	0	0	0	0	0	0	0	0.00861104
OTU212	k__norank_d__Bacteria	p__Tenericutes	c__Mollicutes	o__unclassified_c__Mollicutes	f__unclassified_c__Mollicutes	g__unclassified_c__Mollicutes	s__unclassified_c__Mollicutes	0.00492059	0.00738089	0.00615074	0.00123015	0	0	0.0172221	0	0.0172221	0	0	0	0	0	0.0258331	0.00861104	0.0172221	0	0	0	0.0172221	0	0.0172221	0.00861104	0	0	0	0	0	0.00861104	0	0
OTU398	k__norank_d__Bacteria	p__Firmicutes	c__Negativicutes	o__Selenomonadales	f__Acidaminococcaceae	g__Phascolarctobacterium	s__uncultured_bacterium_g__Phascolarctobacterium	0	0.0196824	0	0	0	0	0	0	0	0	0	0	0.0688883	0.0258331	0	0.0172221	0.00861104	0.0172221	0	0	0	0	0	0	0	0	0	0	0	0	0	0
OTU957	k__norank_d__Bacteria	p__Firmicutes	c__Clostridia	o__Clostridiales	f__Lachnospiraceae	g__Lachnospiraceae_FCS020_group	s__unclassified_g__Lachnospiraceae_FCS020_group	0.0024603	0.00861104	0.00615074	0.0024603	0	0	0	0.00861104	0.00861104	0	0	0.00861104	0	0.0172221	0.0172221	0.00861104	0	0.00861104	0	0.00861104	0	0.0172221	0.0172221	0	0	0	0.00861104	0	0.00861104	0	0	0
OTU6	k__norank_d__Bacteria	p__Actinobacteria	c__Actinobacteria	o__Corynebacteriales	f__Corynebacteriaceae	g__Corynebacterium	s__unclassified_g__Corynebacterium	0.00615074	0.0123015	0.00123015	0	0	0.00861104	0	0.00861104	0	0.0172221	0.00861104	0.0344442	0	0.00861104	0	0.00861104	0.0258331	0.00861104	0	0	0.00861104	0	0	0	0	0	0	0	0	0	0	0
OTU85	k__norank_d__Bacteria	p__Firmicutes	c__Clostridia	o__Clostridiales	f__Ruminococcaceae	g__Ruminococcaceae_UCG-014	s__unclassified_g__Ruminococcaceae_UCG-014	0	0.00738089	0.0110713	0.00123015	0	0	0	0	0	0	0	0	0.00861104	0.00861104	0	0	0.0172221	0.0172221	0	0	0	0	0	0.0774994	0	0	0	0	0	0	0	0.00861104
OTU1353	k__norank_d__Bacteria	p__Lentisphaerae	c__Oligosphaeria	o__Oligosphaerales	f__Oligosphaeraceae	g__horsej-a03	s__uncultured_bacterium_g__horsej-a03	0	0	0.0123015	0.00738089	0	0	0	0	0	0	0	0	0	0	0	0	0	0	0.0172221	0.0172221	0	0.0172221	0.0172221	0.0172221	0	0	0.0258331	0.0258331	0	0	0	0
OTU1841	k__norank_d__Bacteria	p__Firmicutes	c__Clostridia	o__Clostridiales	f__Ruminococcaceae	g__Caproiciproducens	s__uncultured_bacterium_g__Caproiciproducens	0	0.0184522	0.00123015	0	0	0	0	0	0	0	0	0.0172221	0.00861104	0.0344442	0	0.00861104	0.0516662	0.00861104	0	0	0	0.00861104	0	0	0	0	0	0	0	0	0	0
OTU993	k__norank_d__Bacteria	p__Firmicutes	c__Clostridia	o__Clostridiales	f__Ruminococcaceae	g__Ruminococcaceae_UCG-013	s__unclassified_g__Ruminococcaceae_UCG-013	0	0.0135316	0.00369045	0.0024603	0	0	0	0	0	0	0	0.00861104	0	0.0688883	0	0	0	0.0172221	0	0.00861104	0	0.0172221	0	0	0	0	0	0	0	0	0	0.0172221
OTU286	k__norank_d__Bacteria	p__Firmicutes	c__Clostridia	o__Clostridiales	f__Ruminococcaceae	g__norank_f__Ruminococcaceae	s__Ruminococcaceae_bacterium_Marseille-P3738	0.00492059	0	0.00492059	0.00984119	0.00861104	0	0	0.0258331	0	0	0	0	0	0	0	0	0	0	0	0	0.00861104	0.00861104	0.00861104	0.00861104	0	0	0.0430552	0.00861104	0	0	0.00861104	0.00861104
OTU639	k__norank_d__Bacteria	p__Cyanobacteria	c__Melainabacteria	o__Gastranaerophilales	f__norank_o__Gastranaerophilales	g__norank_f__norank_o__Gastranaerophilales	s__uncultured_bacterium_g__norank_f__norank_o__Gastranaerophilales	0.0024603	0.0135316	0.00123015	0.00123015	0	0	0.00861104	0	0	0	0.00861104	0	0	0	0.0688883	0.00861104	0.0172221	0	0	0	0	0	0.00861104	0	0	0	0	0	0.00861104	0	0	0
OTU1533	k__norank_d__Bacteria	p__Firmicutes	c__Clostridia	o__Clostridiales	f__Christensenellaceae	g__Christensenellaceae_R-7_group	s__uncultured_Firmicutes_bacterium_g__Christensenellaceae_R-7_group	0.00615074	0.00123015	0.0024603	0.00861104	0.00861104	0	0	0	0	0.0172221	0.0172221	0	0	0	0	0.00861104	0	0	0	0	0.00861104	0	0	0	0.00861104	0.00861104	0	0.0516662	0	0	0	0
OTU1106	k__norank_d__Bacteria	p__Firmicutes	c__Clostridia	o__Clostridiales	f__Ruminococcaceae	g__norank_f__Ruminococcaceae	s__unclassified_g__norank_f__Ruminococcaceae	0.00369045	0	0.00861104	0.00615074	0	0	0	0.0172221	0	0	0.00861104	0	0	0	0	0	0	0	0.00861104	0.0258331	0	0.0172221	0.00861104	0	0	0.00861104	0	0	0.0172221	0.00861104	0.00861104	0
OTU222	k__norank_d__Bacteria	p__Firmicutes	c__Clostridia	o__Clostridiales	f__Ruminococcaceae	g__unclassified_f__Ruminococcaceae	s__unclassified_f__Ruminococcaceae	0.00492059	0.00369045	0.0024603	0.00738089	0	0	0	0.00861104	0	0.00861104	0.0172221	0.00861104	0	0	0.00861104	0	0.00861104	0	0	0	0	0	0	0.00861104	0.00861104	0.00861104	0	0.0172221	0	0	0.00861104	0.0172221
OTU408	k__norank_d__Bacteria	p__Firmicutes	c__Clostridia	o__Clostridiales	f__Ruminococcaceae	g__Ruminococcaceae_UCG-010	s__uncultured_bacterium_g__Ruminococcaceae_UCG-010	0	0.0147618	0.00123015	0.0024603	0	0	0	0	0	0	0	0.0172221	0.00861104	0.0430552	0	0	0.0344442	0	0	0	0	0	0	0	0.00861104	0	0	0	0	0.00861104	0.00861104	0
OTU886	k__norank_d__Bacteria	p__Firmicutes	c__Clostridia	o__Clostridiales	f__Ruminococcaceae	g__Oscillibacter	s__unclassified_g__Oscillibacter	0	0.00984119	0.0024603	0.00615074	0	0	0	0	0	0	0	0.0258331	0	0	0	0	0.0430552	0	0	0.0172221	0	0	0	0	0	0	0.0344442	0	0.00861104	0	0	0
OTU1013	k__norank_d__Bacteria	p__Firmicutes	c__Clostridia	o__Clostridiales	f__Ruminococcaceae	g__Ruminococcus_2	s__unclassified_g__Ruminococcus_2	0	0.0159919	0.00123015	0.00123015	0	0	0	0	0	0	0	0.0258331	0	0.00861104	0	0	0.00861104	0.0688883	0	0	0	0.00861104	0	0	0	0	0	0	0.00861104	0	0	0
OTU1745	k__norank_d__Bacteria	p__Tenericutes	c__Mollicutes	o__Mollicutes_RF39	f__norank_o__Mollicutes_RF39	g__norank_f__norank_o__Mollicutes_RF39	s__unclassified_g__norank_f__norank_o__Mollicutes_RF39	0	0.0024603	0.0135316	0.0024603	0	0	0	0	0	0	0	0.00861104	0	0.00861104	0	0	0	0	0.0947214	0	0	0	0	0	0	0	0.00861104	0	0	0.00861104	0	0
OTU741	k__norank_d__Bacteria	p__Kiritimatiellaeota	c__Kiritimatiellae	o__WCHB1-41	f__norank_o__WCHB1-41	g__norank_f__norank_o__WCHB1-41	s__unclassified_g__norank_f__norank_o__WCHB1-41	0.00492059	0.0135316	0	0	0	0	0	0	0.0344442	0	0	0.0258331	0.0258331	0.00861104	0.0258331	0	0.00861104	0	0	0	0	0	0	0	0	0	0	0	0	0	0	0
OTU624	k__norank_d__Bacteria	p__Firmicutes	c__Clostridia	o__Clostridiales	f__Ruminococcaceae	g__[Eubacterium]_coprostanoligenes_group	s__unclassified_g__[Eubacterium]_coprostanoligenes_group	0.00615074	0.00492059	0.00615074	0.00123015	0.00861104	0	0	0.0258331	0	0	0.00861104	0.00861104	0.0172221	0	0	0	0	0.00861104	0	0	0.0344442	0	0.00861104	0	0	0	0	0.00861104	0	0	0	0
OTU492	k__norank_d__Bacteria	p__Firmicutes	c__Clostridia	o__Clostridiales	f__Ruminococcaceae	g__Butyricicoccus	s__unclassified_g__Butyricicoccus	0	0.00861104	0.0024603	0.00738089	0	0	0	0	0	0	0	0.00861104	0.00861104	0.0344442	0	0.00861104	0	0	0	0	0	0	0.00861104	0.00861104	0	0.00861104	0.0344442	0.00861104	0	0	0	0
OTU1752	k__norank_d__Bacteria	p__Synergistetes	c__Synergistia	o__Synergistales	f__Synergistaceae	g__Cloacibacillus	s__unclassified_g__Cloacibacillus	0.00738089	0.0024603	0.00861104	0	0	0	0	0.00861104	0.0172221	0	0.0258331	0	0.00861104	0	0.00861104	0	0	0	0	0.0258331	0	0	0.00861104	0	0.0258331	0	0	0	0	0	0	0
OTU268	k__norank_d__Bacteria	p__Tenericutes	c__Mollicutes	o__Izimaplasmatales	f__norank_o__Izimaplasmatales	g__norank_f__norank_o__Izimaplasmatales	s__unclassified_g__norank_f__norank_o__Izimaplasmatales	0.00369045	0.00984119	0.00492059	0	0	0	0.00861104	0.00861104	0.00861104	0	0	0	0.00861104	0.0172221	0	0.00861104	0	0.0344442	0.00861104	0	0.0172221	0	0	0	0.00861104	0	0	0	0	0	0	0
OTU846	k__norank_d__Bacteria	p__Firmicutes	c__Clostridia	o__Clostridiales	f__Ruminococcaceae	g__Ruminococcaceae_UCG-010	s__uncultured_bacterium_g__Ruminococcaceae_UCG-010	0.00615074	0.00492059	0.00615074	0.00123015	0	0	0	0.0258331	0.0172221	0	0	0	0.00861104	0	0	0.0172221	0.00861104	0	0.00861104	0	0	0.0258331	0.00861104	0	0	0.00861104	0	0	0	0	0	0
OTU1178	k__norank_d__Bacteria	p__Firmicutes	c__Clostridia	o__Clostridiales	f__Christensenellaceae	g__Christensenellaceae_R-7_group	s__unclassified_g__Christensenellaceae_R-7_group	0	0.00984119	0.00861104	0	0	0	0	0	0	0	0	0	0.0172221	0.0172221	0.0258331	0.00861104	0	0	0.0172221	0	0.00861104	0	0	0.00861104	0.0258331	0	0	0	0	0	0	0
OTU1843	k__norank_d__Bacteria	p__Firmicutes	c__Clostridia	o__Clostridiales	f__Ruminococcaceae	g__Ruminococcaceae_UCG-014	s__gut_metagenome_g__Ruminococcaceae_UCG-014	0.00861104	0	0.00861104	0.00123015	0	0	0.0258331	0.0344442	0	0	0	0	0	0	0	0	0	0	0	0	0.0344442	0	0.0258331	0	0	0	0	0.00861104	0	0	0	0
OTU777	k__norank_d__Bacteria	p__unclassified_k__norank_d__Bacteria	c__unclassified_k__norank_d__Bacteria	o__unclassified_k__norank_d__Bacteria	f__unclassified_k__norank_d__Bacteria	g__unclassified_k__norank_d__Bacteria	s__unclassified_k__norank_d__Bacteria	0.0024603	0.00738089	0.0024603	0.00615074	0.00861104	0	0	0	0.00861104	0	0	0.00861104	0.0258331	0.00861104	0	0.00861104	0	0	0.00861104	0	0	0	0.00861104	0	0	0.00861104	0.0172221	0.00861104	0	0.00861104	0	0
OTU1558	k__norank_d__Bacteria	p__Firmicutes	c__Bacilli	o__Lactobacillales	f__Lactobacillaceae	g__Lactobacillus	s__Lactobacillus_salivarius	0	0	0.00492059	0.0135316	0	0	0	0	0	0	0	0	0	0	0	0	0	0	0.00861104	0.00861104	0	0.0172221	0	0	0	0.00861104	0	0	0.0688883	0.00861104	0.00861104	0
OTU1071	k__norank_d__Bacteria	p__Firmicutes	c__Clostridia	o__Clostridiales	f__Ruminococcaceae	g__Fournierella	s__uncultured_bacterium_g__Fournierella	0.0024603	0.00738089	0.00738089	0.00123015	0	0.00861104	0	0	0.00861104	0	0	0.0172221	0	0	0.00861104	0	0.0258331	0	0	0	0.0258331	0	0.00861104	0.0172221	0	0	0	0	0	0	0.00861104	0
OTU8	k__norank_d__Bacteria	p__Firmicutes	c__Clostridia	o__Clostridiales	f__Lachnospiraceae	g__unclassified_f__Lachnospiraceae	s__unclassified_f__Lachnospiraceae	0.00369045	0.00123015	0.0123015	0.00123015	0.00861104	0.00861104	0	0	0.00861104	0	0	0	0	0	0	0	0	0.00861104	0.0516662	0	0	0	0	0	0.0344442	0	0	0	0.00861104	0	0	0
OTU73	k__norank_d__Bacteria	p__Firmicutes	c__Clostridia	o__Clostridiales	f__Ruminococcaceae	g__unclassified_f__Ruminococcaceae	s__unclassified_f__Ruminococcaceae	0.00492059	0.00861104	0.00123015	0.00369045	0.00861104	0	0.0258331	0	0	0	0	0	0.00861104	0.00861104	0	0.0172221	0	0.0258331	0	0	0	0.00861104	0	0	0	0	0	0	0	0.00861104	0	0.0172221
OTU829	k__norank_d__Bacteria	p__Actinobacteria	c__Actinobacteria	o__Coriobacteriales	f__Coriobacteriales_Incertae_Sedis	g__norank_f__Coriobacteriales_Incertae_Sedis	s__uncultured_bacterium_g__norank_f__Coriobacteriales_Incertae_Sedis	0	0.0184522	0	0	0	0	0	0	0	0	0	0.0258331	0.0258331	0.0172221	0	0.0258331	0.0344442	0	0	0	0	0	0	0	0	0	0	0	0	0	0	0
OTU137	k__norank_d__Bacteria	p__Firmicutes	c__Clostridia	o__Clostridiales	f__Ruminococcaceae	g__Ruminococcaceae_UCG-013	s__uncultured_bacterium_g__Ruminococcaceae_UCG-013	0.00861104	0.00369045	0.00369045	0.0024603	0	0.0258331	0.0258331	0	0	0.00861104	0	0	0	0	0.0258331	0	0	0	0	0.0172221	0	0	0.00861104	0	0	0	0	0	0.00861104	0	0	0.00861104
OTU565	k__norank_d__Bacteria	p__Firmicutes	c__Clostridia	o__Clostridiales	f__Ruminococcaceae	g__norank_f__Ruminococcaceae	s__uncultured_Clostridium_sp._g__norank_f__Ruminococcaceae	0.00615074	0.00861104	0.00123015	0.0024603	0	0	0	0	0.0172221	0.00861104	0.0172221	0.0172221	0.0172221	0	0	0.0258331	0	0	0	0	0	0.00861104	0	0	0	0	0	0	0.00861104	0.00861104	0	0
OTU1747	k__norank_d__Bacteria	p__Firmicutes	c__Erysipelotrichia	o__Erysipelotrichales	f__Erysipelotrichaceae	g__Erysipelotrichaceae_UCG-004	s__gut_metagenome_g__Erysipelotrichaceae_UCG-004	0.00615074	0	0.00369045	0.00738089	0	0	0.0172221	0	0	0.0258331	0	0	0	0	0	0	0	0	0.0172221	0.00861104	0	0	0	0	0	0	0	0	0	0	0	0.0516662
OTU555	k__norank_d__Bacteria	p__Firmicutes	c__Clostridia	o__Clostridiales	f__Peptococcaceae	g__norank_f__Peptococcaceae	s__unclassified_g__norank_f__Peptococcaceae	0	0.0110713	0.0024603	0.00369045	0	0	0	0	0	0	0	0	0.0172221	0.0344442	0.00861104	0.00861104	0	0.00861104	0	0	0	0	0	0	0.0172221	0	0	0.00861104	0.00861104	0	0.00861104	0
OTU1483	k__norank_d__Bacteria	p__Bacteroidetes	c__Bacteroidia	o__Bacteroidales	f__Prevotellaceae	g__Alloprevotella	s__uncultured_bacterium_g__Alloprevotella	0.00615074	0.00861104	0	0.0024603	0	0	0	0.0430552	0	0	0	0	0.00861104	0	0.00861104	0	0.00861104	0.0344442	0	0	0	0	0	0	0	0	0	0.00861104	0	0.00861104	0	0
OTU1379	k__norank_d__Bacteria	p__Firmicutes	c__Clostridia	o__Clostridiales	f__Ruminococcaceae	g__Ruminococcus_1	s__uncultured_Ruminococcus_sp._g__Ruminococcus_1	0.00123015	0	0	0.0159919	0.00861104	0	0	0	0	0	0	0	0	0	0	0	0	0	0	0	0	0	0	0	0	0.00861104	0.00861104	0	0.0172221	0.0172221	0.0602773	0
OTU836	k__norank_d__Bacteria	p__Fibrobacteres	c__Fibrobacteria	o__Fibrobacterales	f__Fibrobacteraceae	g__Fibrobacter	s__Fibrobacter_sp.	0.00123015	0.00861104	0.00738089	0	0	0	0	0	0	0	0.00861104	0	0	0.00861104	0	0.0516662	0	0	0	0	0.00861104	0.00861104	0.0344442	0	0	0	0	0	0	0	0	0
OTU1109	k__norank_d__Bacteria	p__Firmicutes	c__Clostridia	o__Clostridiales	f__Lachnospiraceae	g__Acetitomaculum	s__uncultured_bacterium_g__Acetitomaculum	0.0024603	0.00123015	0.00615074	0.00738089	0	0	0	0.00861104	0.00861104	0	0	0	0	0	0	0	0.00861104	0	0	0	0.0172221	0.0172221	0.00861104	0	0	0.00861104	0	0.00861104	0.0258331	0.00861104	0	0
OTU521	k__norank_d__Bacteria	p__Firmicutes	c__Clostridia	o__Clostridiales	f__Lachnospiraceae	g__norank_f__Lachnospiraceae	s__uncultured_Lachnospiraceae_bacterium_g__norank_f__Lachnospiraceae	0	0.0110713	0.00615074	0	0	0	0	0	0	0	0	0.00861104	0.00861104	0.0430552	0	0	0	0.0172221	0.0344442	0	0	0	0	0	0.00861104	0	0	0	0	0	0	0
OTU1813	k__norank_d__Bacteria	p__Firmicutes	c__Clostridia	o__Clostridiales	f__Ruminococcaceae	g__Ruminiclostridium_1	s__uncultured_organism_g__Ruminiclostridium_1	0.00861104	0	0.00492059	0.00369045	0.00861104	0	0.0172221	0	0	0.00861104	0.0258331	0	0	0	0	0	0	0	0.0172221	0	0.0172221	0	0	0	0	0	0	0	0.0258331	0	0	0
OTU991	k__norank_d__Bacteria	p__Firmicutes	c__Clostridia	o__Clostridiales	f__Ruminococcaceae	g__Ruminococcaceae_UCG-014	s__unclassified_g__Ruminococcaceae_UCG-014	0	0.0172221	0	0	0	0	0	0	0	0	0	0.0344442	0.0258331	0	0.00861104	0	0	0.0516662	0	0	0	0	0	0	0	0	0	0	0	0	0	0
OTU1471	k__norank_d__Bacteria	p__Bacteroidetes	c__Bacteroidia	o__Bacteroidales	f__Prevotellaceae	g__Alloprevotella	s__uncultured_Bacteroidales_bacterium_g__Alloprevotella	0.00984119	0.00738089	0	0	0	0	0.0602773	0	0.00861104	0	0	0.0172221	0	0	0.0344442	0	0	0	0	0	0	0	0	0	0	0	0	0	0	0	0	0
OTU155	k__norank_d__Bacteria	p__Firmicutes	c__Clostridia	o__Clostridiales	f__Lachnospiraceae	g__unclassified_f__Lachnospiraceae	s__unclassified_f__Lachnospiraceae	0.00123015	0.0159919	0	0	0.00861104	0	0	0	0	0	0	0.0172221	0	0.0258331	0.0172221	0.0172221	0.0172221	0.0172221	0	0	0	0	0	0	0	0	0	0	0	0	0	0
OTU1822	k__norank_d__Bacteria	p__Firmicutes	c__Clostridia	o__Clostridiales	f__Ruminococcaceae	g__Ruminococcaceae_NK4A214_group	s__unclassified_g__Ruminococcaceae_NK4A214_group	0.00123015	0.00123015	0.00615074	0.00861104	0	0	0	0	0	0	0.00861104	0	0	0	0	0.00861104	0	0	0.0172221	0.0258331	0	0	0	0	0	0.0258331	0.00861104	0.00861104	0.00861104	0	0.00861104	0
OTU1653	k__norank_d__Bacteria	p__Cyanobacteria	c__Melainabacteria	o__Gastranaerophilales	f__norank_o__Gastranaerophilales	g__norank_f__norank_o__Gastranaerophilales	s__unclassified_g__norank_f__norank_o__Gastranaerophilales	0.00738089	0.0024603	0.00369045	0.00369045	0.0172221	0	0.0172221	0	0.00861104	0	0.00861104	0	0	0	0.0172221	0	0	0	0	0.00861104	0.0172221	0	0	0	0	0	0	0	0.0258331	0	0	0
OTU487	k__norank_d__Bacteria	p__Firmicutes	c__Clostridia	o__Clostridiales	f__Clostridiales_vadinBB60_group	g__norank_f__Clostridiales_vadinBB60_group	s__uncultured_bacterium_g__norank_f__Clostridiales_vadinBB60_group	0.00369045	0.00492059	0.0024603	0.00615074	0.00861104	0.00861104	0.00861104	0	0	0	0	0	0.0172221	0.00861104	0.00861104	0	0	0	0.0172221	0	0	0	0	0	0	0	0.00861104	0	0.0172221	0	0	0.0172221
OTU445	k__norank_d__Bacteria	p__Firmicutes	c__Erysipelotrichia	o__Erysipelotrichales	f__Erysipelotrichaceae	g__Erysipelotrichaceae_UCG-004	s__unclassified_g__Erysipelotrichaceae_UCG-004	0.0024603	0.00738089	0.00492059	0.0024603	0	0	0.00861104	0	0.00861104	0	0	0.00861104	0	0.0172221	0	0.00861104	0.0172221	0	0.0172221	0.00861104	0	0	0	0	0.00861104	0.0172221	0	0	0	0	0	0
OTU1383	k__norank_d__Bacteria	p__Actinobacteria	c__Actinobacteria	o__Coriobacteriales	f__Eggerthellaceae	g__Paraeggerthella	s__Paraeggerthella_hongkongensis	0	0.0159919	0.00123015	0	0	0	0	0	0	0	0	0.0344442	0.00861104	0.00861104	0.00861104	0.00861104	0.0258331	0.0172221	0	0	0	0	0	0.00861104	0	0	0	0	0	0	0	0
OTU1345	k__norank_d__Bacteria	p__Actinobacteria	c__Actinobacteria	o__Corynebacteriales	f__Corynebacteriaceae	g__Corynebacterium_1	s__unclassified_g__Corynebacterium_1	0.00492059	0.00492059	0.00615074	0.00123015	0.00861104	0.00861104	0	0.00861104	0	0	0.00861104	0.00861104	0	0	0	0.00861104	0.00861104	0.00861104	0	0	0.0344442	0	0.00861104	0	0	0	0	0.00861104	0	0	0	0
OTU1574	k__norank_d__Bacteria	p__Firmicutes	c__Clostridia	o__Clostridiales	f__Ruminococcaceae	g__[Eubacterium]_coprostanoligenes_group	s__uncultured_organism_g__[Eubacterium]_coprostanoligenes_group	0.00123015	0.0110713	0.00369045	0.00123015	0	0	0	0.00861104	0	0	0	0.0344442	0	0	0.00861104	0	0.0344442	0	0	0	0	0.0258331	0	0	0	0	0	0	0	0.00861104	0	0
OTU285	k__norank_d__Bacteria	p__Tenericutes	c__Mollicutes	o__Mollicutes_RF39	f__norank_o__Mollicutes_RF39	g__norank_f__norank_o__Mollicutes_RF39	s__uncultured_bacterium_g__norank_f__norank_o__Mollicutes_RF39	0.00615074	0.00738089	0.0024603	0.00123015	0.00861104	0.0172221	0	0.0172221	0	0	0	0.0172221	0.0172221	0	0	0	0.0172221	0	0	0	0	0	0.0172221	0	0	0	0	0	0.00861104	0	0	0
OTU1795	k__norank_d__Bacteria	p__Firmicutes	c__Clostridia	o__Clostridiales	f__Ruminococcaceae	g__unclassified_f__Ruminococcaceae	s__unclassified_f__Ruminococcaceae	0.00369045	0.00738089	0.00492059	0	0.0172221	0	0	0	0.00861104	0	0	0	0.00861104	0	0.00861104	0.00861104	0	0.0258331	0	0.00861104	0	0	0	0	0.0258331	0	0	0	0	0	0	0
OTU657	k__norank_d__Bacteria	p__Firmicutes	c__Clostridia	o__Clostridiales	f__Lachnospiraceae	g__Cellulosilyticum	s__uncultured_bacterium_g__Cellulosilyticum	0.00123015	0.0024603	0.0024603	0.00984119	0	0	0	0.00861104	0	0	0	0	0	0	0.0172221	0	0	0	0	0	0	0.00861104	0.00861104	0	0	0	0	0.00861104	0	0.0344442	0.0172221	0.00861104
OTU947	k__norank_d__Bacteria	p__Firmicutes	c__Clostridia	o__Clostridiales	f__Ruminococcaceae	g__Ruminococcaceae_UCG-010	s__unclassified_g__Ruminococcaceae_UCG-010	0	0	0.00861104	0.00738089	0	0	0	0	0	0	0	0	0	0	0	0	0	0	0	0	0.00861104	0.00861104	0	0.0258331	0.0172221	0	0	0	0	0.0344442	0.0172221	0
OTU1019	k__norank_d__Bacteria	p__Firmicutes	c__Clostridia	o__Clostridiales	f__Ruminococcaceae	g__Caproiciproducens	s__unclassified_g__Caproiciproducens	0.00369045	0.00369045	0.00738089	0.00123015	0.00861104	0	0.00861104	0.00861104	0	0	0	0	0	0.00861104	0.00861104	0	0.00861104	0	0.0258331	0.00861104	0	0.00861104	0.00861104	0	0	0	0	0	0	0	0	0.00861104
OTU44	k__norank_d__Bacteria	p__Epsilonbacteraeota	c__Campylobacteria	o__Campylobacterales	f__Helicobacteraceae	g__Helicobacter	s__unclassified_g__Helicobacter	0.00492059	0.00738089	0.00123015	0.0024603	0	0	0.0172221	0	0.00861104	0.00861104	0	0.00861104	0	0.0172221	0.00861104	0	0	0.0172221	0.00861104	0	0	0	0	0	0	0	0	0.00861104	0	0	0	0.00861104
OTU107	k__norank_d__Bacteria	p__Firmicutes	c__Clostridia	o__Clostridiales	f__Ruminococcaceae	g__unclassified_f__Ruminococcaceae	s__unclassified_f__Ruminococcaceae	0.00123015	0.0135316	0.00123015	0	0	0.00861104	0	0	0	0	0	0.0172221	0.0344442	0.0344442	0	0.00861104	0	0	0	0	0	0	0	0.00861104	0	0	0	0	0	0	0	0
OTU121	k__norank_d__Bacteria	p__Firmicutes	c__Clostridia	o__DTU014	f__norank_o__DTU014	g__norank_f__norank_o__DTU014	s__unclassified_g__norank_f__norank_o__DTU014	0.00123015	0.0147618	0	0	0.00861104	0	0	0	0	0	0	0	0.00861104	0.0344442	0.00861104	0.0258331	0	0.0258331	0	0	0	0	0	0	0	0	0	0	0	0	0	0
OTU634	k__norank_d__Bacteria	p__Firmicutes	c__Clostridia	o__Clostridiales	f__Ruminococcaceae	g__Ruminococcaceae_UCG-010	s__unclassified_g__Ruminococcaceae_UCG-010	0.00492059	0.00615074	0.00123015	0.00369045	0	0	0.00861104	0	0.00861104	0	0.0172221	0	0	0.00861104	0.0172221	0	0	0.0172221	0	0	0	0	0	0.00861104	0	0	0	0	0.0172221	0	0.00861104	0
OTU1712	k__norank_d__Bacteria	p__Firmicutes	c__Clostridia	o__Clostridiales	f__Ruminococcaceae	g__Faecalibacterium	s__unclassified_g__Faecalibacterium	0.0024603	0.00492059	0.00492059	0.00369045	0.00861104	0	0	0	0	0.00861104	0	0.00861104	0	0	0.0258331	0	0	0	0	0	0	0.0172221	0.0172221	0	0	0	0.0172221	0.00861104	0	0	0	0
OTU30	k__norank_d__Bacteria	p__Proteobacteria	c__Alphaproteobacteria	o__Rhodospirillales	f__norank_o__Rhodospirillales	g__norank_f__norank_o__Rhodospirillales	s__gut_metagenome_g__norank_f__norank_o__Rhodospirillales	0	0.0147618	0.00123015	0	0	0	0	0	0	0	0	0.0172221	0.00861104	0.00861104	0	0.0172221	0.00861104	0.0430552	0	0	0.00861104	0	0	0	0	0	0	0	0	0	0	0
OTU713	k__norank_d__Bacteria	p__Firmicutes	c__Clostridia	o__Clostridiales	f__Ruminococcaceae	g__Ruminococcaceae_UCG-010	s__unclassified_g__Ruminococcaceae_UCG-010	0.0024603	0.00123015	0.00861104	0.00369045	0	0.0172221	0	0	0	0	0	0	0	0	0.00861104	0	0	0	0	0	0	0.0172221	0.00861104	0.0344442	0	0.00861104	0	0.00861104	0	0	0	0.00861104
OTU290	k__norank_d__Bacteria	p__Firmicutes	c__Clostridia	o__Clostridiales	f__Clostridiales_vadinBB60_group	g__norank_f__Clostridiales_vadinBB60_group	s__uncultured_rumen_bacterium_g__norank_f__Clostridiales_vadinBB60_group	0.0123015	0.0024603	0.00123015	0	0	0.00861104	0.00861104	0	0	0.0258331	0.0430552	0.00861104	0	0.00861104	0	0	0	0	0	0	0	0	0	0	0.00861104	0	0	0	0	0	0	0
OTU1848	k__norank_d__Bacteria	p__Firmicutes	c__Clostridia	o__Clostridiales	f__Lachnospiraceae	g__Acetitomaculum	s__uncultured_bacterium_g__Acetitomaculum	0	0.00123015	0.00369045	0.0110713	0	0	0	0	0	0	0	0	0	0.00861104	0	0	0	0	0	0	0	0	0.0172221	0	0.00861104	0.00861104	0.0258331	0.0258331	0	0.00861104	0.00861104	0
OTU842	k__norank_d__Bacteria	p__Firmicutes	c__Clostridia	o__Clostridiales	f__Lachnospiraceae	g__unclassified_f__Lachnospiraceae	s__unclassified_f__Lachnospiraceae	0	0.0159919	0	0	0	0	0	0	0	0	0	0.0172221	0	0.0430552	0.00861104	0.00861104	0.0258331	0.00861104	0	0	0	0	0	0	0	0	0	0	0	0	0	0
OTU92	k__norank_d__Bacteria	p__unclassified_k__norank_d__Bacteria	c__unclassified_k__norank_d__Bacteria	o__unclassified_k__norank_d__Bacteria	f__unclassified_k__norank_d__Bacteria	g__unclassified_k__norank_d__Bacteria	s__unclassified_k__norank_d__Bacteria	0.0024603	0.0024603	0.00738089	0.00369045	0.0172221	0	0	0	0	0	0	0	0.00861104	0	0	0.00861104	0	0	0.0172221	0.00861104	0	0.00861104	0.00861104	0.00861104	0	0.0172221	0	0	0	0	0	0.00861104
OTU1009	k__norank_d__Bacteria	p__Tenericutes	c__Mollicutes	o__Mollicutes_RF39	f__norank_o__Mollicutes_RF39	g__norank_f__norank_o__Mollicutes_RF39	s__uncultured_bacterium_g__norank_f__norank_o__Mollicutes_RF39	0	0.0024603	0.00738089	0.00615074	0	0	0	0	0	0	0	0	0	0	0.0172221	0	0	0	0	0.0172221	0.0172221	0	0	0.0172221	0	0.00861104	0.00861104	0	0.0172221	0	0	0.00861104
OTU603	k__norank_d__Bacteria	p__Firmicutes	c__Clostridia	o__Clostridiales	f__Clostridiaceae_1	g__Clostridium_sensu_stricto_2	s__unclassified_g__Clostridium_sensu_stricto_2	0.00369045	0.00492059	0.0024603	0.00492059	0	0	0	0.0258331	0	0	0	0.0258331	0	0	0.00861104	0	0	0	0.0172221	0	0	0	0	0	0	0	0	0.00861104	0	0	0.00861104	0.0172221
OTU1385	k__norank_d__Bacteria	p__Firmicutes	c__Clostridia	o__Clostridiales	f__Family_XIII	g__unclassified_f__Family_XIII	s__unclassified_f__Family_XIII	0.0024603	0.00615074	0.0024603	0.00492059	0	0	0.00861104	0	0.00861104	0	0	0.0172221	0.00861104	0.00861104	0	0	0	0.00861104	0	0	0.0172221	0	0	0	0	0	0.0172221	0	0.00861104	0	0.00861104	0
OTU1603	k__norank_d__Bacteria	p__Firmicutes	c__Clostridia	o__Clostridiales	f__Ruminococcaceae	g__GCA-900066225	s__uncultured_bacterium_g__GCA-900066225	0	0.0024603	0.00615074	0.00738089	0	0	0	0	0	0	0	0	0.00861104	0	0.00861104	0	0	0	0.00861104	0.0172221	0	0	0.00861104	0	0.00861104	0.0172221	0	0.00861104	0	0.00861104	0.0172221	0
OTU1785	k__norank_d__Bacteria	p__Firmicutes	c__Clostridia	o__Clostridiales	f__Ruminococcaceae	g__norank_f__Ruminococcaceae	s__unclassified_g__norank_f__Ruminococcaceae	0.00123015	0.0024603	0.00492059	0.00738089	0	0	0	0	0	0.00861104	0	0	0	0.0172221	0	0	0	0	0	0	0.0172221	0.0172221	0	0	0	0.00861104	0	0	0.0172221	0.00861104	0.00861104	0.00861104
OTU363	k__norank_d__Bacteria	p__Synergistetes	c__Synergistia	o__Synergistales	f__Synergistaceae	g__Synergistes	s__uncultured_organism_g__Synergistes	0.00492059	0	0	0.0110713	0	0	0	0	0	0.0172221	0.0172221	0	0	0	0	0	0	0	0	0	0	0	0	0	0	0	0	0	0	0	0	0.0774994
OTU716	k__norank_d__Bacteria	p__Firmicutes	c__Clostridia	o__Clostridiales	f__Ruminococcaceae	g__unclassified_f__Ruminococcaceae	s__unclassified_f__Ruminococcaceae	0.00369045	0.00738089	0.00123015	0.0024603	0.00861104	0	0	0.00861104	0	0	0.00861104	0	0	0.00861104	0	0.00861104	0.0258331	0.00861104	0	0	0	0.00861104	0	0	0	0	0	0	0	0	0	0.0172221
OTU678	k__norank_d__Bacteria	p__Firmicutes	c__Negativicutes	o__Selenomonadales	f__Veillonellaceae	g__Anaerovibrio	s__unclassified_g__Anaerovibrio	0.00369045	0.00123015	0.00369045	0.00615074	0	0.0258331	0	0	0	0	0	0	0	0	0	0	0	0.00861104	0	0	0	0	0.00861104	0.00861104	0.00861104	0.00861104	0	0.0344442	0	0	0	0
OTU925	k__norank_d__Bacteria	p__Firmicutes	c__Clostridia	o__Clostridiales	f__Lachnospiraceae	g__Lachnospiraceae_UCG-010	s__uncultured_bacterium_g__Lachnospiraceae_UCG-010	0.00369045	0.00615074	0.00123015	0.00369045	0	0.00861104	0	0	0.0172221	0	0	0	0.00861104	0.00861104	0.00861104	0.00861104	0	0.00861104	0	0	0	0	0	0	0.00861104	0.0172221	0	0	0.00861104	0	0	0
OTU929	k__norank_d__Bacteria	p__Firmicutes	c__Clostridia	o__Clostridiales	f__Christensenellaceae	g__Christensenellaceae_R-7_group	s__uncultured_bacterium_g__Christensenellaceae_R-7_group	0.00123015	0.0110713	0.0024603	0	0	0.00861104	0	0	0	0	0	0.0258331	0.00861104	0	0	0	0.00861104	0.0344442	0	0	0.0172221	0	0	0	0	0	0	0	0	0	0	0
OTU1690	k__norank_d__Bacteria	p__Firmicutes	c__Clostridia	o__Clostridiales	f__Ruminococcaceae	g__unclassified_f__Ruminococcaceae	s__unclassified_f__Ruminococcaceae	0.00984119	0.00369045	0	0.00123015	0.00861104	0.00861104	0.0172221	0.0172221	0.00861104	0	0.00861104	0.00861104	0	0.00861104	0	0	0.00861104	0	0	0	0	0	0	0	0	0	0	0.00861104	0	0	0	0
OTU613	k__norank_d__Bacteria	p__Firmicutes	c__Clostridia	o__Clostridiales	f__Ruminococcaceae	g__Ruminococcaceae_UCG-010	s__unclassified_g__Ruminococcaceae_UCG-010	0.00369045	0.00615074	0.0024603	0.0024603	0	0.00861104	0	0	0.00861104	0	0.00861104	0	0	0	0.00861104	0.00861104	0	0.0258331	0	0	0	0	0	0.0172221	0	0	0	0	0	0.00861104	0.00861104	0
OTU1460	k__norank_d__Bacteria	p__Bacteroidetes	c__Bacteroidia	o__Bacteroidales	f__Prevotellaceae	g__Prevotella_2	s__uncultured_bacterium_g__Prevotella_2	0.00369045	0.00861104	0.00123015	0.00123015	0	0	0	0.0172221	0.00861104	0	0	0	0	0	0	0.0344442	0	0.0258331	0	0	0.00861104	0	0	0	0	0	0	0.00861104	0	0	0	0
OTU1688	k__norank_d__Bacteria	p__Cyanobacteria	c__Melainabacteria	o__Gastranaerophilales	f__norank_o__Gastranaerophilales	g__norank_f__norank_o__Gastranaerophilales	s__gut_metagenome_g__norank	0.00492059	0.00615074	0.00123015	0.0024603	0	0.0258331	0	0.00861104	0	0	0	0	0	0.0172221	0.0258331	0	0	0	0	0	0	0	0	0.00861104	0	0	0.0172221	0	0	0	0	0
OTU263	k__norank_d__Bacteria	p__Firmicutes	c__Clostridia	o__Clostridiales	f__Ruminococcaceae	g__Ruminococcaceae_UCG-010	s__unclassified_g__Ruminococcaceae_UCG-010	0.00615074	0.00369045	0.00123015	0.00369045	0	0.00861104	0	0	0.0172221	0.00861104	0.00861104	0	0.00861104	0	0.0172221	0	0	0	0	0	0	0	0.00861104	0	0	0	0.00861104	0.00861104	0	0.00861104	0	0
OTU1697	k__norank_d__Bacteria	p__Firmicutes	c__Clostridia	o__Clostridiales	f__Christensenellaceae	g__Christensenellaceae_R-7_group	s__uncultured_organism_g__Christensenellaceae_R-7_group	0.00123015	0.00861104	0.00369045	0.00123015	0	0	0	0	0.00861104	0	0	0	0.0258331	0	0	0.0172221	0	0.0172221	0	0	0.00861104	0.00861104	0.00861104	0	0	0	0	0	0	0.00861104	0	0
OTU1371	k__norank_d__Bacteria	p__Firmicutes	c__Clostridia	o__Clostridiales	f__Christensenellaceae	g__norank_f__Christensenellaceae	s__unclassified_g__norank_f__Christensenellaceae	0.00123015	0.0024603	0.00492059	0.00615074	0	0	0	0.00861104	0	0	0	0	0	0	0.00861104	0.00861104	0	0	0.00861104	0	0.00861104	0.00861104	0	0	0.00861104	0	0.0430552	0	0	0	0	0
OTU830	k__norank_d__Bacteria	p__Firmicutes	c__Clostridia	o__Clostridiales	f__Ruminococcaceae	g__Pygmaiobacter	s__uncultured_bacterium_g__Pygmaiobacter	0.00123015	0.0135316	0	0	0	0	0.00861104	0	0	0	0	0.0172221	0.0344442	0	0.00861104	0.0172221	0.0172221	0	0	0	0	0	0	0	0	0	0	0	0	0	0	0
OTU1654	k__norank_d__Bacteria	p__Firmicutes	c__Clostridia	o__Clostridiales	f__Lachnospiraceae	g__Anaerostipes	s__Anaerostipes_sp._992a	0	0.00123015	0.00984119	0.00369045	0	0	0	0	0	0	0	0	0	0	0.00861104	0	0	0	0	0.0172221	0	0.0172221	0.00861104	0.0258331	0	0	0.0172221	0	0	0.00861104	0	0
OTU1599	k__norank_d__Bacteria	p__Firmicutes	c__Clostridia	o__Clostridiales	f__Clostridiaceae_1	g__Clostridium_sensu_stricto_1	s__unclassified_g__Clostridium_sensu_stricto_1	0.0110713	0.00123015	0.0024603	0	0	0.0258331	0.0258331	0.0172221	0	0.00861104	0	0	0	0	0	0	0	0.00861104	0	0	0.00861104	0	0.00861104	0	0	0	0	0	0	0	0	0
OTU451	k__norank_d__Bacteria	p__Firmicutes	c__Clostridia	o__Clostridiales	f__Ruminococcaceae	g__Ruminococcaceae_UCG-013	s__unclassified_g__Ruminococcaceae_UCG-013	0	0.0147618	0	0	0	0	0	0	0	0	0	0.0258331	0.00861104	0.00861104	0.00861104	0.0172221	0.00861104	0.0258331	0	0	0	0	0	0	0	0	0	0	0	0	0	0
OTU997	k__norank_d__Bacteria	p__Firmicutes	c__Erysipelotrichia	o__Erysipelotrichales	f__Erysipelotrichaceae	g__unclassified_f__Erysipelotrichaceae	s__unclassified_f__Erysipelotrichaceae	0	0.0110713	0	0.00369045	0	0	0	0	0	0	0	0	0.0258331	0.0172221	0	0.0258331	0	0.00861104	0	0	0	0	0	0	0	0.0172221	0	0	0	0	0.00861104	0
OTU1595	k__norank_d__Bacteria	p__Firmicutes	c__Clostridia	o__Clostridiales	f__Lachnospiraceae	g__Howardella	s__unclassified_g__Howardella	0.0147618	0	0	0	0	0	0	0.0258331	0.0344442	0.0172221	0.0258331	0	0	0	0	0	0	0	0	0	0	0	0	0	0	0	0	0	0	0	0	0
OTU1489	k__norank_d__Bacteria	p__Firmicutes	c__Negativicutes	o__Selenomonadales	f__Veillonellaceae	g__Mitsuokella	s__Mitsuokella_jalaludinii	0.00615074	0	0.00861104	0	0	0	0	0.00861104	0.0344442	0	0	0	0	0	0	0	0	0	0	0	0.00861104	0.0430552	0.00861104	0	0	0	0	0	0	0	0	0
OTU620	k__norank_d__Bacteria	p__Firmicutes	c__Clostridia	o__Clostridiales	f__Ruminococcaceae	g__Fournierella	s__uncultured_bacterium_g__Fournierella	0.0024603	0.00861104	0.00123015	0.0024603	0	0	0	0.0172221	0	0	0	0	0	0	0.0602773	0	0	0	0	0.00861104	0	0	0	0	0	0.00861104	0	0.00861104	0	0	0	0
OTU78	k__norank_d__Bacteria	p__Firmicutes	c__Clostridia	o__Clostridiales	f__Ruminococcaceae	g__Ruminococcaceae_UCG-014	s__unclassified_g__Ruminococcaceae_UCG-014	0	0.0135316	0	0	0	0	0	0	0	0	0	0	0.00861104	0.0258331	0	0	0.0516662	0.00861104	0	0	0	0	0	0	0	0	0	0	0	0	0	0
OTU737	k__norank_d__Bacteria	p__Bacteroidetes	c__Bacteroidia	o__Bacteroidales	f__Muribaculaceae	g__norank_f__Muribaculaceae	s__uncultured_bacterium_g__norank_f__Muribaculaceae	0.0024603	0.00984119	0	0.00123015	0	0.00861104	0	0	0.00861104	0	0	0.00861104	0	0	0.0258331	0.0172221	0.0172221	0	0	0	0	0	0	0	0	0	0	0	0	0	0.00861104	0
OTU247	k__norank_d__Bacteria	p__Firmicutes	c__Clostridia	o__Clostridiales	f__Ruminococcaceae	g__unclassified_f__Ruminococcaceae	s__unclassified_f__Ruminococcaceae	0.00369045	0.00615074	0.0024603	0.00123015	0	0	0.00861104	0	0.00861104	0	0.00861104	0.00861104	0	0	0.0172221	0	0	0.0172221	0	0	0	0	0	0	0.0172221	0	0	0	0	0	0	0.00861104
OTU1708	k__norank_d__Bacteria	p__Firmicutes	c__Clostridia	o__Clostridiales	f__Lachnospiraceae	g__unclassified_f__Lachnospiraceae	s__unclassified_f__Lachnospiraceae	0	0.00861104	0.0024603	0.0024603	0	0	0	0	0	0	0	0.00861104	0.0172221	0	0	0.00861104	0.00861104	0.0172221	0.00861104	0	0	0	0	0.00861104	0	0	0.00861104	0	0	0	0	0.00861104
OTU12	k__norank_d__Bacteria	p__Firmicutes	c__Clostridia	o__Clostridiales	f__Ruminococcaceae	g__unclassified_f__Ruminococcaceae	s__unclassified_f__Ruminococcaceae	0.0024603	0.00369045	0.00492059	0.0024603	0	0	0	0	0	0	0.0172221	0	0	0	0.0172221	0.00861104	0	0	0	0	0	0	0	0.0344442	0	0	0	0	0	0	0.0172221	0
OTU453	k__norank_d__Bacteria	p__Firmicutes	c__Clostridia	o__Clostridiales	f__unclassified_o__Clostridiales	g__unclassified_o__Clostridiales	s__unclassified_o__Clostridiales	0	0.0135316	0	0	0	0	0	0	0	0	0	0.0430552	0	0	0	0	0.0344442	0.0172221	0	0	0	0	0	0	0	0	0	0	0	0	0	0
OTU133	k__norank_d__Bacteria	p__Firmicutes	c__Clostridia	o__Clostridiales	f__Eubacteriaceae	g__Anaerofustis	s__unclassified_g__Anaerofustis	0	0.00369045	0.0024603	0.00738089	0	0	0	0	0	0	0	0.00861104	0.00861104	0	0	0	0.00861104	0	0.00861104	0	0	0	0	0	0.00861104	0.0172221	0	0	0.0344442	0	0	0
OTU514	k__norank_d__Bacteria	p__Firmicutes	c__Clostridia	o__Clostridiales	f__Ruminococcaceae	g__Ruminococcaceae_V9D2013_group	s__uncultured_bacterium_g__Ruminococcaceae_V9D2013_group	0	0.00861104	0.0024603	0.0024603	0	0	0	0	0	0	0	0	0.00861104	0.0258331	0.00861104	0	0.0172221	0	0.00861104	0	0	0	0	0	0.00861104	0.00861104	0	0	0.00861104	0	0	0
OTU463	k__norank_d__Bacteria	p__Proteobacteria	c__Gammaproteobacteria	o__Betaproteobacteriales	f__Burkholderiaceae	g__Parasutterella	s__gut_metagenome_g__Parasutterella	0	0.00861104	0.0024603	0.0024603	0	0	0	0	0	0	0	0.00861104	0.0172221	0.0258331	0	0	0	0.00861104	0.00861104	0	0	0.00861104	0	0	0	0	0.00861104	0	0	0	0.00861104	0
OTU806	k__norank_d__Bacteria	p__Firmicutes	c__Clostridia	o__Clostridiales	f__Lachnospiraceae	g__Anaerosporobacter	s__uncultured_Lachnospiraceae_bacterium_g__Anaerosporobacter	0.00123015	0.0123015	0	0	0.00861104	0	0	0	0	0	0	0.0258331	0.0172221	0.00861104	0	0.00861104	0	0.0258331	0	0	0	0	0	0	0	0	0	0	0	0	0	0
OTU1734	k__norank_d__Bacteria	p__Firmicutes	c__Clostridia	o__Clostridiales	f__Clostridiales_vadinBB60_group	g__norank_f__Clostridiales_vadinBB60_group	s__uncultured_bacterium_g__norank_f__Clostridiales_vadinBB60_group	0.00738089	0.00123015	0.00369045	0.00123015	0	0.00861104	0	0	0.0172221	0.00861104	0.0172221	0	0.00861104	0	0	0	0	0	0	0	0	0.00861104	0	0.00861104	0.00861104	0	0	0	0	0	0	0.00861104
OTU1326	k__norank_d__Bacteria	p__Firmicutes	c__Clostridia	o__Clostridiales	f__Lachnospiraceae	g__Blautia	s__unclassified_g__Blautia	0	0	0.00861104	0.00492059	0	0	0	0	0	0	0	0	0	0	0	0	0	0	0	0.00861104	0	0.0258331	0.00861104	0.00861104	0.00861104	0	0.00861104	0.00861104	0	0.00861104	0.00861104	0
OTU1671	k__norank_d__Bacteria	p__Firmicutes	c__Clostridia	o__Clostridiales	f__Ruminococcaceae	g__Ruminococcaceae_UCG-010	s__unclassified_g__Ruminococcaceae_UCG-010	0.0024603	0	0.00738089	0.00369045	0.00861104	0	0	0	0.00861104	0	0	0	0	0	0	0	0	0	0.00861104	0.0172221	0	0	0.0258331	0	0	0	0.0172221	0	0	0	0.00861104	0
OTU305	k__norank_d__Bacteria	p__Firmicutes	c__Clostridia	o__Clostridiales	f__Ruminococcaceae	g__Ruminococcaceae_UCG-010	s__unclassified_g__Ruminococcaceae_UCG-010	0.00984119	0.00369045	0	0	0	0.00861104	0	0.0172221	0.00861104	0.00861104	0.0258331	0	0	0.00861104	0	0.0172221	0	0	0	0	0	0	0	0	0	0	0	0	0	0	0	0
OTU1816	k__norank_d__Bacteria	p__Firmicutes	c__Clostridia	o__Clostridiales	f__Ruminococcaceae	g__Butyricicoccus	s__unclassified_g__Butyricicoccus	0	0	0.00492059	0.00861104	0	0	0	0	0	0	0	0	0	0	0	0	0	0	0.00861104	0.00861104	0	0.00861104	0.00861104	0	0	0.0172221	0.0172221	0	0	0	0	0.0258331
OTU1482	k__norank_d__Bacteria	p__Firmicutes	c__Negativicutes	o__Selenomonadales	f__Acidaminococcaceae	g__Acidaminococcus	s__Acidaminococcus_fermentans_DSM_20731	0.0135316	0	0	0	0	0	0	0.0516662	0.0430552	0	0	0	0	0	0	0	0	0	0	0	0	0	0	0	0	0	0	0	0	0	0	0
OTU31	k__norank_d__Bacteria	p__Firmicutes	c__Clostridia	o__Clostridiales	f__Ruminococcaceae	g__Ruminococcaceae_UCG-010	s__unclassified_g__Ruminococcaceae_UCG-010	0.00369045	0.00984119	0	0	0	0.00861104	0	0.00861104	0	0	0.00861104	0	0.00861104	0.0172221	0.0172221	0.0172221	0	0.00861104	0	0	0	0	0	0	0	0	0	0	0	0	0	0
OTU1812	k__norank_d__Bacteria	p__Firmicutes	c__Clostridia	o__Clostridiales	f__Clostridiales_vadinBB60_group	g__norank_f__Clostridiales_vadinBB60_group	s__unclassified_g__norank_f__Clostridiales_vadinBB60_group	0.0024603	0.00123015	0.00492059	0.00492059	0	0	0	0	0	0.00861104	0.00861104	0	0	0	0.00861104	0	0	0	0	0.0172221	0	0	0	0.00861104	0.00861104	0.00861104	0	0	0.00861104	0.00861104	0	0.00861104
OTU425	k__norank_d__Bacteria	p__Firmicutes	c__Clostridia	o__Clostridiales	f__Ruminococcaceae	g__unclassified_f__Ruminococcaceae	s__unclassified_f__Ruminococcaceae	0.00738089	0.00369045	0.00123015	0.00123015	0.00861104	0	0.0172221	0.00861104	0	0.00861104	0.00861104	0.00861104	0	0.00861104	0	0	0	0.00861104	0	0.00861104	0	0	0	0	0	0	0	0	0.00861104	0	0	0
OTU1844	k__norank_d__Bacteria	p__Firmicutes	c__Clostridia	o__Clostridiales	f__Lachnospiraceae	g__unclassified_f__Lachnospiraceae	s__unclassified_f__Lachnospiraceae	0.00492059	0.0024603	0.00123015	0.00492059	0.00861104	0	0	0.0258331	0	0	0	0	0	0.00861104	0	0.00861104	0	0	0	0.00861104	0	0	0	0	0	0	0	0	0.00861104	0	0.00861104	0.0172221
OTU768	k__norank_d__Bacteria	p__Firmicutes	c__Clostridia	o__Clostridiales	f__Ruminococcaceae	g__Ruminococcaceae_UCG-010	s__uncultured_bacterium_g__Ruminococcaceae_UCG-010	0.00738089	0.00369045	0.0024603	0	0.00861104	0	0	0.0172221	0	0	0.0258331	0	0	0	0	0.0172221	0.00861104	0	0	0	0	0	0	0	0.0172221	0	0	0	0	0	0	0
OTU1204	k__norank_d__Bacteria	p__Actinobacteria	c__Actinobacteria	o__Coriobacteriales	f__Eggerthellaceae	g__Enterorhabdus	s__uncultured_bacterium_g__Enterorhabdus	0.0123015	0	0	0.00123015	0	0	0	0	0	0.0258331	0.0602773	0	0	0	0	0	0	0	0	0	0	0	0	0	0	0	0	0	0	0	0	0.00861104
OTU106	k__norank_d__Bacteria	p__Firmicutes	c__Clostridia	o__Clostridiales	f__Ruminococcaceae	g__Ruminococcaceae_UCG-010	s__uncultured_bacterium_g__Ruminococcaceae_UCG-010	0	0.00492059	0.00369045	0.00492059	0	0	0	0	0	0	0	0	0	0	0.00861104	0.0258331	0	0	0.0172221	0	0	0	0.00861104	0	0	0	0.00861104	0	0.00861104	0.00861104	0	0.00861104
OTU530	k__norank_d__Bacteria	p__Firmicutes	c__Clostridia	o__Clostridiales	f__Ruminococcaceae	g__unclassified_f__Ruminococcaceae	s__unclassified_f__Ruminococcaceae	0	0.00861104	0	0.00492059	0	0	0	0	0	0	0	0	0.0258331	0.00861104	0.0258331	0	0	0	0	0	0	0	0	0	0	0.00861104	0	0	0.00861104	0	0.0172221	0
OTU417	k__norank_d__Bacteria	p__Firmicutes	c__Clostridia	o__Clostridiales	f__Ruminococcaceae	g__Ruminococcus_1	s__unclassified_g__Ruminococcus_1	0.00123015	0.00861104	0	0.00369045	0	0	0	0	0.00861104	0	0	0	0	0.00861104	0	0.0258331	0.0258331	0	0	0	0	0	0	0	0	0	0.0172221	0.00861104	0	0	0	0
OTU1781	k__norank_d__Bacteria	p__Tenericutes	c__Mollicutes	o__Izimaplasmatales	f__norank_o__Izimaplasmatales	g__norank_f__norank_o__Izimaplasmatales	s__uncultured_bacterium_g__norank_f__norank_o__Izimaplasmatales	0.00738089	0.0024603	0.00123015	0.0024603	0	0	0	0	0	0.0344442	0.0172221	0	0	0	0	0.00861104	0	0.00861104	0.00861104	0	0	0	0	0	0	0.0172221	0	0	0	0	0	0
OTU1615	k__norank_d__Bacteria	p__Firmicutes	c__Clostridia	o__Clostridiales	f__Lachnospiraceae	g__norank_f__Lachnospiraceae	s__Coprococcus_sp._HPP0074	0.0024603	0.00369045	0.0024603	0.00492059	0	0	0.00861104	0.00861104	0	0	0	0.00861104	0.00861104	0.00861104	0	0	0	0	0.00861104	0	0.00861104	0	0	0	0	0	0.0258331	0	0.00861104	0	0	0
OTU432	k__norank_d__Bacteria	p__Firmicutes	c__Clostridia	o__Clostridiales	f__Christensenellaceae	g__Christensenellaceae_R-7_group	s__unclassified_g__Christensenellaceae_R-7_group	0.0024603	0	0.00369045	0.00738089	0	0	0	0	0.00861104	0	0.00861104	0	0	0	0	0	0	0	0	0	0.00861104	0	0	0.00861104	0.00861104	0	0.0344442	0	0	0.0172221	0	0
OTU1807	k__norank_d__Bacteria	p__Firmicutes	c__Clostridia	o__Clostridiales	f__Clostridiales_vadinBB60_group	g__norank_f__Clostridiales_vadinBB60_group	s__uncultured_bacterium_g__norank_f__Clostridiales_vadinBB60_group	0.00369045	0.00615074	0.00369045	0	0	0	0	0.00861104	0	0.00861104	0.00861104	0	0	0.0258331	0.00861104	0	0	0.00861104	0.00861104	0.00861104	0	0.00861104	0	0	0	0	0	0	0	0	0	0
OTU714	k__norank_d__Bacteria	p__Bacteroidetes	c__Bacteroidia	o__Bacteroidales	f__Muribaculaceae	g__norank_f__Muribaculaceae	s__uncultured_bacterium_g__norank_f__Muribaculaceae	0.0024603	0.00861104	0.0024603	0	0	0.00861104	0	0	0	0.00861104	0	0.00861104	0	0	0.0258331	0.0172221	0.00861104	0	0	0	0	0.00861104	0.00861104	0	0	0	0	0	0	0	0	0
OTU616	k__norank_d__Bacteria	p__Firmicutes	c__Clostridia	o__Clostridiales	f__Ruminococcaceae	g__Ruminococcaceae_UCG-009	s__unclassified_g__Ruminococcaceae_UCG-009	0.00123015	0.00738089	0.00123015	0.0024603	0	0	0	0.00861104	0	0	0	0.0172221	0.0172221	0.00861104	0.00861104	0	0	0	0	0	0	0	0	0	0.00861104	0	0	0	0	0.00861104	0	0.00861104
OTU29	k__norank_d__Bacteria	p__Firmicutes	c__Clostridia	o__Clostridiales	f__Ruminococcaceae	g__Ruminococcaceae_UCG-010	s__uncultured_rumen_bacterium_g__Ruminococcaceae_UCG-010	0.0024603	0.00615074	0.0024603	0.00123015	0.00861104	0.00861104	0	0	0	0	0	0	0	0.0172221	0.0258331	0	0	0	0	0	0	0	0.00861104	0	0.00861104	0	0.00861104	0	0	0	0	0
OTU1681	k__norank_d__Bacteria	p__Firmicutes	c__Clostridia	o__Clostridiales	f__Ruminococcaceae	g__Faecalibacterium	s__unclassified_g__Faecalibacterium	0.00369045	0.00738089	0.00123015	0	0	0.00861104	0.0172221	0	0	0	0	0	0	0	0.00861104	0.00861104	0.0172221	0.0172221	0	0.00861104	0	0	0	0	0	0	0	0	0	0	0	0
OTU860	k__norank_d__Bacteria	p__Firmicutes	c__Clostridia	o__Clostridiales	f__Christensenellaceae	g__norank_f__Christensenellaceae	s__unclassified_g__norank_f__Christensenellaceae	0	0.00861104	0.00123015	0.0024603	0	0	0	0	0	0	0	0.0602773	0	0	0	0	0	0	0	0	0	0	0.00861104	0	0	0	0.0172221	0	0	0	0	0
OTU1828	k__norank_d__Bacteria	p__Firmicutes	c__Clostridia	o__Clostridiales	f__Ruminococcaceae	g__Ruminococcus_1	s__unclassified_g__Ruminococcus_1	0	0	0.0024603	0.00984119	0	0	0	0	0	0	0	0	0	0	0	0	0	0	0	0	0	0.0172221	0	0	0	0	0	0.0516662	0	0	0.0172221	0
OTU493	k__norank_d__Bacteria	p__Firmicutes	c__Clostridia	o__Clostridiales	f__Christensenellaceae	g__unclassified_f__Christensenellaceae	s__unclassified_f__Christensenellaceae	0.00123015	0.0110713	0	0	0.00861104	0	0	0	0	0	0	0.0172221	0.0258331	0	0.0344442	0	0	0	0	0	0	0	0	0	0	0	0	0	0	0	0	0
OTU436	k__norank_d__Bacteria	p__Firmicutes	c__Clostridia	o__Clostridiales	f__Clostridiales_vadinBB60_group	g__norank_f__Clostridiales_vadinBB60_group	s__gut_metagenome_g__norank_f__Clostridiales_vadinBB60_group	0.00369045	0.00615074	0	0.0024603	0.00861104	0	0.00861104	0.00861104	0	0	0	0.00861104	0.00861104	0.00861104	0.00861104	0	0.00861104	0	0	0	0	0	0	0	0	0	0.0172221	0	0	0	0	0
OTU236	k__norank_d__Bacteria	p__Firmicutes	c__Clostridia	o__Clostridiales	f__Ruminococcaceae	g__GCA-900066225	s__unclassified_g__GCA-900066225	0.00123015	0.00984119	0.00123015	0	0.00861104	0	0	0	0	0	0	0	0.0172221	0.00861104	0.0172221	0	0	0.0258331	0	0	0	0	0	0	0.00861104	0	0	0	0	0	0	0
OTU396	k__norank_d__Bacteria	p__Bacteroidetes	c__Bacteroidia	o__Bacteroidales	f__Prevotellaceae	g__Alloprevotella	s__unclassified_g__Alloprevotella	0	0.00615074	0.00123015	0.00492059	0	0	0	0	0	0	0	0.0172221	0	0	0.00861104	0	0.00861104	0.00861104	0	0	0	0.00861104	0	0	0	0.0172221	0	0	0.00861104	0	0.00861104	0
OTU180	k__norank_d__Bacteria	p__Bacteroidetes	c__Bacteroidia	o__Bacteroidales	f__unclassified_o__Bacteroidales	g__unclassified_o__Bacteroidales	s__unclassified_o__Bacteroidales	0	0.0123015	0	0	0	0	0	0	0	0	0	0	0	0	0.0258331	0.0344442	0	0.0258331	0	0	0	0	0	0	0	0	0	0	0	0	0	0
OTU172	k__norank_d__Bacteria	p__Firmicutes	c__Clostridia	o__Clostridiales	f__Peptococcaceae	g__norank_f__Peptococcaceae	s__metagenome_g__norank_f__Peptococcaceae	0.00492059	0.00123015	0.00492059	0.00123015	0	0.00861104	0.00861104	0.00861104	0	0	0.00861104	0	0	0.00861104	0	0	0	0	0	0	0	0.0172221	0	0.00861104	0.00861104	0.00861104	0	0	0	0	0	0
OTU889	k__norank_d__Bacteria	p__Firmicutes	c__Clostridia	o__Clostridiales	f__Ruminococcaceae	g__Ruminococcaceae_UCG-010	s__uncultured_bacterium_g__Ruminococcaceae_UCG-010	0	0	0.00492059	0.00738089	0	0	0	0	0	0	0	0	0	0	0	0	0	0	0	0	0.00861104	0	0.0172221	0.00861104	0	0.00861104	0.0172221	0	0	0.00861104	0.0172221	0
OTU442	k__norank_d__Bacteria	p__Firmicutes	c__Clostridia	o__Clostridiales	f__Ruminococcaceae	g__Ruminococcaceae_UCG-014	s__unclassified_g__Ruminococcaceae_UCG-014	0	0.0123015	0	0	0	0	0	0	0	0	0	0	0.00861104	0	0	0	0.0172221	0.0602773	0	0	0	0	0	0	0	0	0	0	0	0	0	0
OTU124	k__norank_d__Bacteria	p__Firmicutes	c__Clostridia	o__Clostridiales	f__Ruminococcaceae	g__Ruminococcaceae_UCG-002	s__unclassified_g__Ruminococcaceae_UCG-002	0.00369045	0.0024603	0.00369045	0.0024603	0	0	0.00861104	0.00861104	0	0	0.00861104	0	0.00861104	0	0	0.00861104	0	0	0	0.00861104	0	0.00861104	0	0.00861104	0	0	0	0.00861104	0	0	0.00861104	0
OTU600	k__norank_d__Bacteria	p__Firmicutes	c__Clostridia	o__Clostridiales	f__Ruminococcaceae	g__Papillibacter	s__uncultured_bacterium_g__Papillibacter	0	0.00984119	0.00123015	0.00123015	0	0	0	0	0	0	0	0.00861104	0.0172221	0.0172221	0	0	0.0258331	0	0	0	0	0	0	0.00861104	0	0	0	0	0	0	0.00861104	0
OTU1846	k__norank_d__Bacteria	p__Tenericutes	c__Mollicutes	o__Mollicutes_RF39	f__norank_o__Mollicutes_RF39	g__norank_f__norank_o__Mollicutes_RF39	s__uncultured_bacterium_g__norank_f__norank_o__Mollicutes_RF39	0	0.0024603	0.00738089	0.0024603	0	0	0	0	0	0	0	0	0	0	0	0	0.00861104	0.00861104	0	0	0.00861104	0.0172221	0	0.0172221	0.00861104	0	0.00861104	0	0	0	0	0.00861104
OTU785	k__norank_d__Bacteria	p__Firmicutes	c__Clostridia	o__Clostridiales	f__Ruminococcaceae	g__unclassified_f__Ruminococcaceae	s__unclassified_f__Ruminococcaceae	0	0.00123015	0.00369045	0.00738089	0	0	0	0	0	0	0	0	0	0	0	0.00861104	0	0	0	0	0.00861104	0.00861104	0.00861104	0	0	0	0	0.00861104	0	0.0172221	0.0172221	0.00861104
OTU1703	k__norank_d__Bacteria	p__Firmicutes	c__Clostridia	o__Clostridiales	f__Ruminococcaceae	g__Ruminococcaceae_UCG-013	s__uncultured_bacterium_g__Ruminococcaceae_UCG-013	0.00861104	0	0.00123015	0.0024603	0	0	0.00861104	0.0172221	0	0.0172221	0.0172221	0	0	0	0	0	0	0	0.00861104	0	0	0	0	0	0	0	0	0	0.00861104	0	0	0.00861104
OTU900	k__norank_d__Bacteria	p__Actinobacteria	c__Actinobacteria	o__Corynebacteriales	f__Corynebacteriaceae	g__Corynebacterium_1	s__unclassified_g__Corynebacterium_1	0.0024603	0.00861104	0	0.00123015	0.00861104	0	0	0	0	0.00861104	0	0.0172221	0.00861104	0	0	0.00861104	0.00861104	0.0172221	0	0	0	0	0	0	0	0	0	0	0	0.00861104	0	0
OTU356	k__norank_d__Bacteria	p__Actinobacteria	c__Actinobacteria	o__Coriobacteriales	f__Eggerthellaceae	g__norank_f__Eggerthellaceae	s__uncultured_bacterium_g__norank_f__Eggerthellaceae	0.0123015	0	0	0	0	0	0	0	0	0	0.0861104	0	0	0	0	0	0	0	0	0	0	0	0	0	0	0	0	0	0	0	0	0
OTU405	k__norank_d__Bacteria	p__Firmicutes	c__Clostridia	o__Clostridiales	f__Peptococcaceae	g__norank_f__Peptococcaceae	s__unclassified_g__norank_f__Peptococcaceae	0	0.00984119	0.0024603	0	0	0	0	0	0	0	0	0.0172221	0.00861104	0.00861104	0	0	0.0344442	0	0	0	0	0	0.0172221	0	0	0	0	0	0	0	0	0
OTU1176	k__norank_d__Bacteria	p__Firmicutes	c__Clostridia	o__Clostridiales	f__Lachnospiraceae	g__Marvinbryantia	s__unclassified_g__Marvinbryantia	0.00123015	0.0024603	0.00738089	0.00123015	0	0	0	0.00861104	0	0	0	0	0	0.00861104	0	0.00861104	0	0	0	0.00861104	0.0172221	0.0172221	0	0.00861104	0	0.00861104	0	0	0	0	0	0
OTU897	k__norank_d__Bacteria	p__Firmicutes	c__Clostridia	o__Clostridiales	f__Peptococcaceae	g__norank_f__Peptococcaceae	s__uncultured_rumen_bacterium_g__norank_f__Peptococcaceae	0.00123015	0.00492059	0.00123015	0.00492059	0	0	0	0	0.00861104	0	0	0	0.00861104	0	0.0258331	0	0	0	0.00861104	0	0	0	0	0	0	0.00861104	0	0	0.0172221	0	0.00861104	0
OTU701	k__norank_d__Bacteria	p__Firmicutes	c__Clostridia	o__Clostridiales	f__Lachnospiraceae	g__unclassified_f__Lachnospiraceae	s__unclassified_f__Lachnospiraceae	0	0.0024603	0.0024603	0.00738089	0	0	0	0	0	0	0	0	0	0	0	0.0172221	0	0	0	0.00861104	0	0	0.00861104	0	0	0.0172221	0	0.00861104	0	0.0172221	0.00861104	0
OTU253	k__norank_d__Bacteria	p__Firmicutes	c__Clostridia	o__Clostridiales	f__Ruminococcaceae	g__Ruminococcaceae_UCG-010	s__unclassified_g__Ruminococcaceae_UCG-010	0.00123015	0.00738089	0	0.00369045	0	0.00861104	0	0	0	0	0	0.0172221	0.00861104	0.00861104	0	0.00861104	0	0.00861104	0	0	0	0	0	0	0	0.00861104	0.00861104	0	0	0	0	0.00861104
OTU279	k__norank_d__Bacteria	p__Proteobacteria	c__Alphaproteobacteria	o__Paracaedibacterales	f__Paracaedibacteraceae	g__norank_f__Paracaedibacteraceae	s__unclassified_g__norank_f__Paracaedibacteraceae	0.00123015	0.00492059	0.00123015	0.00492059	0	0	0.00861104	0	0	0	0	0	0	0	0.0172221	0	0	0.0172221	0	0.00861104	0	0	0	0	0	0	0	0	0	0.0258331	0.00861104	0
OTU1741	k__norank_d__Bacteria	p__Tenericutes	c__Mollicutes	o__Mollicutes_RF39	f__norank_o__Mollicutes_RF39	g__norank_f__norank_o__Mollicutes_RF39	s__uncultured_bacterium_g__norank_f__norank_o__Mollicutes_RF39	0	0	0.00984119	0.0024603	0	0	0	0	0	0	0	0	0	0	0	0	0	0	0	0	0.0258331	0	0	0.0344442	0.00861104	0.00861104	0	0.00861104	0	0	0	0
OTU1166	k__norank_d__Bacteria	p__Firmicutes	c__Clostridia	o__Clostridiales	f__Ruminococcaceae	g__Ruminococcus_1	s__unclassified_g__Ruminococcus_1	0	0	0.00861104	0.00369045	0	0	0	0	0	0	0	0	0	0	0	0	0	0	0.00861104	0.00861104	0.0172221	0	0	0.0258331	0	0.00861104	0	0.00861104	0	0	0	0.00861104
OTU90	k__norank_d__Bacteria	p__Firmicutes	c__Clostridia	o__Clostridiales	f__Ruminococcaceae	g__norank_f__Ruminococcaceae	s__uncultured_Clostridiales_bacterium_g__norank_f__Ruminococcaceae	0.0024603	0.0024603	0.0024603	0.00492059	0.00861104	0	0	0	0	0.00861104	0	0	0	0	0.00861104	0	0	0.00861104	0	0	0.00861104	0	0	0	0.00861104	0	0	0	0.00861104	0	0	0.0258331
OTU807	k__norank_d__Bacteria	p__Firmicutes	c__Clostridia	o__Clostridiales	f__Ruminococcaceae	g__Ruminococcaceae_UCG-014	s__unclassified_g__Ruminococcaceae_UCG-014	0.0024603	0.00492059	0.00369045	0	0.0172221	0	0	0	0	0	0	0.00861104	0.00861104	0	0	0.0172221	0	0	0	0	0	0.0258331	0	0	0	0	0	0	0	0	0	0
OTU240	k__norank_d__Bacteria	p__Actinobacteria	c__Actinobacteria	o__Coriobacteriales	f__Atopobiaceae	g__Olsenella	s__Olsenella_umbonata	0.0110713	0	0	0	0	0	0	0	0.0774994	0	0	0	0	0	0	0	0	0	0	0	0	0	0	0	0	0	0	0	0	0	0	0
OTU540	k__norank_d__Bacteria	p__Firmicutes	c__Clostridia	o__Clostridiales	f__Clostridiales_vadinBB60_group	g__norank_f__Clostridiales_vadinBB60_group	s__uncultured_bacterium_g__norank_f__Clostridiales_vadinBB60_group	0.00492059	0.00492059	0	0.00123015	0.00861104	0	0	0	0.0258331	0	0	0	0	0.0258331	0	0.00861104	0	0	0	0	0	0	0	0	0	0	0	0	0	0	0	0.00861104
OTU559	k__norank_d__Bacteria	p__Firmicutes	c__Clostridia	o__Clostridiales	f__Peptococcaceae	g__norank_f__Peptococcaceae	s__unclassified_g__norank_f__Peptococcaceae	0	0.00492059	0.00123015	0.00492059	0	0	0	0	0	0	0	0.00861104	0	0.00861104	0	0	0.00861104	0.00861104	0	0	0	0	0	0	0.00861104	0.00861104	0.00861104	0	0.00861104	0.00861104	0	0
OTU1538	k__norank_d__Bacteria	p__Firmicutes	c__Negativicutes	o__Selenomonadales	f__Veillonellaceae	g__Veillonella	s__unclassified_g__Veillonella	0	0.0110713	0	0	0	0	0	0	0	0	0	0	0	0	0.0688883	0	0	0.00861104	0	0	0	0	0	0	0	0	0	0	0	0	0	0
OTU1709	k__norank_d__Bacteria	p__Actinobacteria	c__Actinobacteria	o__Coriobacteriales	f__Eggerthellaceae	g__unclassified_f__Eggerthellaceae	s__unclassified_f__Eggerthellaceae	0.00123015	0	0.00738089	0.0024603	0	0	0	0	0	0	0.00861104	0	0	0	0	0	0	0	0.00861104	0.0258331	0	0	0	0.0172221	0	0	0	0.0172221	0	0	0	0
OTU617	k__norank_d__Bacteria	p__Firmicutes	c__Clostridia	o__Clostridiales	f__Ruminococcaceae	g__Ruminococcaceae_UCG-010	s__uncultured_Ruminococcaceae_bacterium_g__Ruminococcaceae_UCG-010	0.00123015	0.00123015	0.0024603	0.00615074	0.00861104	0	0	0	0	0	0	0.00861104	0	0	0	0	0	0	0.00861104	0	0	0	0.00861104	0	0	0	0	0.0258331	0	0.0172221	0	0
OTU1217	k__norank_d__Bacteria	p__Firmicutes	c__Clostridia	o__Clostridiales	f__Lachnospiraceae	g__[Ruminococcus]_gauvreauii_group	s__unclassified_g__[Ruminococcus]_gauvreauii_group	0	0.00369045	0.00123015	0.00615074	0	0	0	0	0	0	0	0	0	0	0.00861104	0.0172221	0	0	0	0	0	0	0.00861104	0	0	0	0.00861104	0.0172221	0	0.0172221	0	0
OTU1359	k__norank_d__Bacteria	p__Firmicutes	c__Clostridia	o__Clostridiales	f__Christensenellaceae	g__Christensenellaceae_R-7_group	s__uncultured_bacterium_g__Christensenellaceae_R-7_group	0.00123015	0.0024603	0.00492059	0.0024603	0	0	0	0.00861104	0	0	0	0.0172221	0	0	0	0	0	0	0	0	0.00861104	0.0172221	0	0	0.00861104	0	0	0	0	0	0	0.0172221
OTU1124	k__norank_d__Bacteria	p__Firmicutes	c__Clostridia	o__Clostridiales	f__Christensenellaceae	g__unclassified_f__Christensenellaceae	s__unclassified_f__Christensenellaceae	0.00369045	0.00123015	0.00492059	0.00123015	0	0	0.00861104	0.00861104	0.00861104	0	0	0	0.00861104	0	0	0	0	0	0.00861104	0	0.0172221	0	0	0	0.00861104	0	0	0	0	0	0	0.00861104
OTU850	k__norank_d__Bacteria	p__Firmicutes	c__Clostridia	o__Clostridiales	f__Ruminococcaceae	g__Ruminococcaceae_UCG-014	s__unclassified_g__Ruminococcaceae_UCG-014	0.00492059	0.00369045	0	0.0024603	0.00861104	0	0.0172221	0.00861104	0	0	0	0	0	0	0	0.00861104	0.00861104	0.00861104	0	0	0	0	0	0	0	0	0	0	0	0	0	0.0172221
OTU1805	k__norank_d__Bacteria	p__Firmicutes	c__Clostridia	o__Clostridiales	f__Eubacteriaceae	g__Anaerofustis	s__unclassified_g__Anaerofustis	0.00123015	0.00369045	0.00492059	0.00123015	0	0	0	0	0	0.00861104	0	0.00861104	0	0.0172221	0	0	0	0	0	0.00861104	0.00861104	0	0	0	0.0172221	0	0	0	0	0	0.00861104	0
OTU1629	k__norank_d__Bacteria	p__Tenericutes	c__Mollicutes	o__Mollicutes_RF39	f__norank_o__Mollicutes_RF39	g__norank_f__norank_o__Mollicutes_RF39	s__uncultured_bacterium_g__norank_f__norank_o__Mollicutes_RF39	0.00492059	0.00123015	0.00369045	0.00123015	0.0172221	0	0	0	0.0172221	0	0	0	0	0	0.00861104	0	0	0	0.00861104	0	0.00861104	0	0	0	0.00861104	0.00861104	0	0	0	0	0	0
OTU404	k__norank_d__Bacteria	p__Firmicutes	c__Erysipelotrichia	o__Erysipelotrichales	f__Erysipelotrichaceae	g__norank_f__Erysipelotrichaceae	s__uncultured_bacterium_g__norank_f__Erysipelotrichaceae	0	0.00369045	0.00492059	0.0024603	0	0	0	0	0	0	0	0.00861104	0	0	0	0	0.00861104	0.00861104	0.00861104	0	0	0.0172221	0	0.00861104	0	0	0	0	0.0172221	0	0	0
OTU1643	k__norank_d__Bacteria	p__Firmicutes	c__Clostridia	o__Clostridiales	f__Ruminococcaceae	g__unclassified_f__Ruminococcaceae	s__unclassified_f__Ruminococcaceae	0	0.00738089	0.00369045	0	0	0	0	0	0	0	0	0	0.0516662	0	0	0	0	0	0.0172221	0	0	0	0	0	0.00861104	0	0	0	0	0	0	0
OTU1191	k__norank_d__Bacteria	p__Bacteroidetes	c__Bacteroidia	o__Bacteroidales	f__Prevotellaceae	g__unclassified_f__Prevotellaceae	s__unclassified_f__Prevotellaceae	0.00123015	0.00984119	0	0	0	0	0	0	0	0.00861104	0	0	0	0	0.0688883	0	0	0	0	0	0	0	0	0	0	0	0	0	0	0	0	0
OTU527	k__norank_d__Bacteria	p__Firmicutes	c__Erysipelotrichia	o__Erysipelotrichales	f__Erysipelotrichaceae	g__Erysipelotrichaceae_UCG-004	s__uncultured_bacterium_g__Erysipelotrichaceae_UCG-004	0.00369045	0.0024603	0.0024603	0.0024603	0	0	0.00861104	0.00861104	0	0.00861104	0	0	0	0.00861104	0	0	0	0.00861104	0.00861104	0.00861104	0	0	0	0	0	0	0.00861104	0	0.00861104	0	0	0
OTU1787	k__norank_d__Bacteria	p__Cyanobacteria	c__Melainabacteria	o__Gastranaerophilales	f__norank_o__Gastranaerophilales	g__norank_f__norank_o__Gastranaerophilales	s__uncultured_bacterium_g__norank_f__norank_o__Gastranaerophilales	0.0024603	0.00123015	0.00615074	0.00123015	0	0	0.00861104	0.00861104	0	0	0	0	0	0	0.00861104	0	0	0	0	0.00861104	0.0172221	0	0	0.0172221	0	0	0	0	0	0	0.00861104	0
OTU858	k__norank_d__Bacteria	p__Firmicutes	c__Clostridia	o__Clostridiales	f__Syntrophomonadaceae	g__Syntrophomonas	s__unclassified_g__Syntrophomonas	0.00123015	0.00738089	0.00123015	0.00123015	0	0.00861104	0	0	0	0	0	0.00861104	0	0.0258331	0	0.00861104	0.00861104	0	0	0	0	0	0.00861104	0	0	0.00861104	0	0	0	0	0	0
OTU627	k__norank_d__Bacteria	p__Firmicutes	c__Clostridia	o__Clostridiales	f__Christensenellaceae	g__Christensenellaceae_R-7_group	s__unclassified_g__Christensenellaceae_R-7_group	0	0.00861104	0.00123015	0.00123015	0	0	0	0	0	0	0	0.0172221	0.0172221	0.00861104	0.0172221	0	0	0	0	0	0.00861104	0	0	0	0	0	0	0.00861104	0	0	0	0
OTU551	k__norank_d__Bacteria	p__Firmicutes	c__Clostridia	o__Clostridiales	f__Ruminococcaceae	g__Ruminococcaceae_UCG-010	s__uncultured_bacterium_g__Ruminococcaceae_UCG-010	0	0.00369045	0	0.00738089	0	0	0	0	0	0	0	0	0	0.0172221	0	0.00861104	0	0	0	0	0	0	0	0	0	0	0.0172221	0	0	0.0172221	0.00861104	0.00861104
OTU515	k__norank_d__Bacteria	p__Firmicutes	c__Clostridia	o__Clostridiales	f__Ruminococcaceae	g__Ruminococcaceae_UCG-014	s__unclassified_g__Ruminococcaceae_UCG-014	0	0.00984119	0.00123015	0	0	0	0	0	0	0	0	0	0.0602773	0.00861104	0	0	0	0	0.00861104	0	0	0	0	0	0	0	0	0	0	0	0	0
OTU661	k__norank_d__Bacteria	p__Firmicutes	c__Clostridia	o__Clostridiales	f__Ruminococcaceae	g__[Eubacterium]_coprostanoligenes_group	s__unclassified_g__[Eubacterium]_coprostanoligenes_group	0.00369045	0.00123015	0	0.00615074	0	0.00861104	0	0.0172221	0	0	0	0	0.00861104	0	0	0	0	0	0	0	0	0	0	0	0	0	0.0172221	0.0172221	0	0	0	0.00861104
OTU402	k__norank_d__Bacteria	p__Spirochaetes	c__Spirochaetia	o__Spirochaetales	f__Spirochaetaceae	g__Treponema_2	s__unclassified_g__Treponema_2	0	0.00615074	0	0.00492059	0	0	0	0	0	0	0	0.00861104	0.00861104	0	0.0172221	0	0.00861104	0	0	0	0	0	0	0	0	0	0	0	0	0.0258331	0.00861104	0
OTU1738	k__norank_d__Bacteria	p__Tenericutes	c__Mollicutes	o__Mollicutes_RF39	f__norank_o__Mollicutes_RF39	g__norank_f__norank_o__Mollicutes_RF39	s__uncultured_bacterium_g__norank_f__norank_o__Mollicutes_RF39	0	0	0.00615074	0.00492059	0	0	0	0	0	0	0	0	0	0	0	0	0	0	0.00861104	0	0	0	0	0.0344442	0	0	0	0.00861104	0.0258331	0	0	0
OTU278	k__norank_d__Bacteria	p__Firmicutes	c__Erysipelotrichia	o__Erysipelotrichales	f__Erysipelotrichaceae	g__Erysipelotrichaceae_UCG-004	s__unidentified_rumen_bacterium_RFN74	0.00738089	0	0.00369045	0	0	0.00861104	0.0172221	0	0.00861104	0	0.0172221	0	0	0	0	0	0	0	0.00861104	0	0.0172221	0	0	0	0	0	0	0	0	0	0	0
OTU469	k__norank_d__Bacteria	p__Firmicutes	c__Clostridia	o__Clostridiales	f__Ruminococcaceae	g__unclassified_f__Ruminococcaceae	s__unclassified_f__Ruminococcaceae	0.00492059	0.0024603	0.0024603	0.00123015	0	0.0258331	0	0	0	0.00861104	0	0	0.00861104	0	0	0.00861104	0	0	0	0	0	0.00861104	0	0	0.00861104	0	0	0.00861104	0	0	0	0
OTU280	k__norank_d__Bacteria	p__Firmicutes	c__Clostridia	o__Clostridiales	f__Ruminococcaceae	g__unclassified_f__Ruminococcaceae	s__unclassified_f__Ruminococcaceae	0.00369045	0	0.00738089	0	0	0	0	0.0258331	0	0	0	0	0	0	0	0	0	0	0.00861104	0.00861104	0	0.0172221	0.0172221	0	0	0	0	0	0	0	0	0
OTU1005	k__norank_d__Bacteria	p__Firmicutes	c__Clostridia	o__Clostridiales	f__Clostridiales_vadinBB60_group	g__norank_f__Clostridiales_vadinBB60_group	s__uncultured_prokaryote_g__norank_f__Clostridiales_vadinBB60_group	0.00492059	0.00492059	0.00123015	0	0	0.00861104	0	0	0	0.0258331	0	0.0172221	0	0.00861104	0	0	0.00861104	0	0	0	0	0	0	0.00861104	0	0	0	0	0	0	0	0
OTU1133	k__norank_d__Bacteria	p__Firmicutes	c__Clostridia	o__Clostridiales	f__Ruminococcaceae	g__Ruminiclostridium_9	s__unclassified_g__Ruminiclostridium_9	0	0.00123015	0.00615074	0.0024603	0	0	0	0	0	0	0	0	0	0	0.00861104	0	0	0	0.00861104	0.0172221	0	0	0.00861104	0.00861104	0	0	0	0	0	0	0.0172221	0
OTU645	k__norank_d__Bacteria	p__Firmicutes	c__Clostridia	o__Clostridiales	f__Ruminococcaceae	g__Ruminococcus_1	s__unclassified_g__Ruminococcus_1	0	0	0.0024603	0.00738089	0	0	0	0	0	0	0	0	0	0	0	0	0	0	0	0	0.00861104	0	0	0	0.00861104	0	0	0.0516662	0	0	0	0
OTU1645	k__norank_d__Bacteria	p__Bacteroidetes	c__Bacteroidia	o__Bacteroidales	f__Prevotellaceae	g__Alloprevotella	s__unclassified_g__Alloprevotella	0.0024603	0.00615074	0	0.00123015	0	0	0	0	0.00861104	0	0.00861104	0.0172221	0	0	0	0	0	0.0258331	0	0	0	0	0	0	0	0.00861104	0	0	0	0	0	0
OTU808	k__norank_d__Bacteria	p__Firmicutes	c__Clostridia	o__Clostridiales	f__Ruminococcaceae	g__Ruminococcaceae_UCG-013	s__uncultured_Clostridiales_bacterium_g__Ruminococcaceae_UCG-013	0.00123015	0.00738089	0	0.00123015	0	0	0	0.00861104	0	0	0	0.0258331	0	0	0	0.0172221	0	0.00861104	0	0	0	0	0	0	0	0.00861104	0	0	0	0	0	0
OTU881	k__norank_d__Bacteria	p__Tenericutes	c__Mollicutes	o__Mollicutes_RF39	f__norank_o__Mollicutes_RF39	g__norank_f__norank_o__Mollicutes_RF39	s__unclassified_g__norank_f__norank_o__Mollicutes_RF39	0.0024603	0.00738089	0	0	0.00861104	0.00861104	0	0	0	0	0	0	0.00861104	0	0	0	0.0258331	0.0172221	0	0	0	0	0	0	0	0	0	0	0	0	0	0
OTU109	k__norank_d__Bacteria	p__Firmicutes	c__Clostridia	o__Clostridiales	f__Ruminococcaceae	g__Ruminococcaceae_UCG-013	s__unclassified_g__Ruminococcaceae_UCG-013	0.0024603	0.00738089	0	0	0	0.00861104	0	0	0.00861104	0	0	0	0.0172221	0.00861104	0	0.0258331	0	0	0	0	0	0	0	0	0	0	0	0	0	0	0	0
OTU1585	k__norank_d__Bacteria	p__Firmicutes	c__Clostridia	o__Clostridiales	f__Ruminococcaceae	g__norank_f__Ruminococcaceae	s__unclassified_g__norank_f__Ruminococcaceae	0.00369045	0.00123015	0.00123015	0.00369045	0	0	0.00861104	0	0.0172221	0	0	0	0	0.00861104	0	0	0	0	0	0	0	0	0	0	0.00861104	0	0.00861104	0.00861104	0	0	0	0.00861104
OTU729	k__norank_d__Bacteria	p__Kiritimatiellaeota	c__Kiritimatiellae	o__WCHB1-41	f__norank_o__WCHB1-41	g__norank_f__norank_o__WCHB1-41	s__unclassified_g__norank_f__norank_o__WCHB1-41	0	0.00738089	0	0.0024603	0	0	0	0	0	0	0	0	0	0.0258331	0	0.0172221	0	0.00861104	0	0	0	0	0	0	0	0	0	0	0	0.0172221	0	0
OTU961	k__norank_d__Bacteria	p__Firmicutes	c__Clostridia	o__Clostridiales	f__Ruminococcaceae	g__unclassified_f__Ruminococcaceae	s__unclassified_f__Ruminococcaceae	0.00861104	0	0.00123015	0	0	0	0	0.00861104	0	0.00861104	0.0430552	0	0	0	0	0	0	0	0	0	0	0.00861104	0	0	0	0	0	0	0	0	0	0
OTU730	k__norank_d__Bacteria	p__Cyanobacteria	c__Melainabacteria	o__Gastranaerophilales	f__norank_o__Gastranaerophilales	g__norank_f__norank_o__Gastranaerophilales	s__unclassified_g__norank_f__norank_o__Gastranaerophilales	0.00738089	0.00123015	0.00123015	0	0	0	0	0	0	0	0.0516662	0	0	0.00861104	0	0	0	0	0	0	0	0	0.00861104	0	0	0	0	0	0	0	0	0
OTU885	k__norank_d__Bacteria	p__Firmicutes	c__Bacilli	o__Lactobacillales	f__Lactobacillaceae	g__Lactobacillus	s__Lactobacillus_acetotolerans	0	0.00984119	0	0	0	0	0	0	0	0	0	0	0.0344442	0.00861104	0	0.0172221	0.00861104	0	0	0	0	0	0	0	0	0	0	0	0	0	0	0
OTU750	k__norank_d__Bacteria	p__Kiritimatiellaeota	c__Kiritimatiellae	o__WCHB1-41	f__norank_o__WCHB1-41	g__norank_f__norank_o__WCHB1-41	s__unclassified_g__norank_f__norank_o__WCHB1-41	0.00369045	0.0024603	0.00123015	0.0024603	0	0	0	0	0	0.0172221	0.00861104	0	0	0.00861104	0.00861104	0	0	0	0	0	0	0	0	0	0.00861104	0	0.00861104	0	0.00861104	0	0	0
OTU1510	k__norank_d__Bacteria	p__Fusobacteria	c__Fusobacteriia	o__Fusobacteriales	f__Fusobacteriaceae	g__Fusobacterium	s__unclassified_g__Fusobacterium	0	0.00861104	0.00123015	0	0	0	0	0	0	0	0	0	0	0	0.0602773	0	0	0	0	0	0	0	0	0	0.00861104	0	0	0	0	0	0	0
OTU1113	k__norank_d__Bacteria	p__Firmicutes	c__Clostridia	o__Clostridiales	f__Ruminococcaceae	g__Ruminococcaceae_UCG-013	s__unclassified_g__Ruminococcaceae_UCG-013	0.00492059	0.00369045	0.00123015	0	0.0172221	0.0172221	0	0	0	0	0	0.00861104	0.00861104	0	0	0	0.00861104	0	0	0	0	0	0	0	0.00861104	0	0	0	0	0	0	0
OTU883	k__norank_d__Bacteria	p__Firmicutes	c__Clostridia	o__Clostridiales	f__Ruminococcaceae	g__Ruminococcaceae_UCG-014	s__unclassified_g__Ruminococcaceae_UCG-014	0	0.00861104	0	0.00123015	0	0	0	0	0	0	0	0.00861104	0.0430552	0	0	0	0.00861104	0	0	0	0	0	0	0	0	0	0.00861104	0	0	0	0	0
OTU431	k__norank_d__Bacteria	p__Firmicutes	c__Clostridia	o__Clostridiales	f__Clostridiaceae_1	g__Clostridium_sensu_stricto_3	s__unclassified_g__Clostridium_sensu_stricto_3	0	0.00369045	0.00123015	0.00492059	0	0	0	0	0	0	0	0.00861104	0	0	0	0	0.0172221	0	0	0	0	0	0	0.00861104	0	0	0.0172221	0	0	0.00861104	0.00861104	0
OTU790	k__norank_d__Bacteria	p__Firmicutes	c__Clostridia	o__Clostridiales	f__Christensenellaceae	g__norank_f__Christensenellaceae	s__unclassified_g__norank_f__Christensenellaceae	0	0.00492059	0.00369045	0.00123015	0	0	0	0	0	0	0	0.0172221	0	0.00861104	0	0	0	0.00861104	0.00861104	0	0	0.0172221	0	0	0	0	0	0	0	0	0	0.00861104
OTU104	k__norank_d__Bacteria	p__Firmicutes	c__Clostridia	o__Clostridiales	f__Ruminococcaceae	g__Ruminococcaceae_UCG-013	s__uncultured_bacterium_g__Ruminococcaceae_UCG-013	0	0.00615074	0.0024603	0.00123015	0	0	0	0	0	0	0	0	0	0.00861104	0.0344442	0	0	0	0	0	0	0.00861104	0.00861104	0	0	0	0	0.00861104	0	0	0	0
OTU1634	k__norank_d__Bacteria	p__Firmicutes	c__Clostridia	o__Clostridiales	f__Ruminococcaceae	g__Ruminococcaceae_UCG-010	s__uncultured_bacterium_g__Ruminococcaceae_UCG-010	0.0024603	0.0024603	0.0024603	0.0024603	0	0	0	0	0	0	0.0172221	0	0	0.0172221	0	0	0	0	0	0	0.0172221	0	0	0	0	0	0	0.00861104	0	0	0.00861104	0
OTU371	k__norank_d__Bacteria	p__Firmicutes	c__Clostridia	o__Clostridiales	f__Christensenellaceae	g__Christensenellaceae_R-7_group	s__unclassified_g__Christensenellaceae_R-7_group	0.00123015	0	0.00492059	0.00369045	0	0	0	0	0.00861104	0	0	0	0	0	0	0	0	0	0	0.0258331	0	0	0	0	0.00861104	0	0.0172221	0	0.00861104	0	0	0
OTU215	k__norank_d__Bacteria	p__Actinobacteria	c__Actinobacteria	o__Propionibacteriales	f__Propionibacteriaceae	g__norank_f__Propionibacteriaceae	s__unclassified_g__norank_f__Propionibacteriaceae	0.00984119	0	0	0	0.0172221	0.00861104	0.0172221	0	0.0258331	0	0	0	0	0	0	0	0	0	0	0	0	0	0	0	0	0	0	0	0	0	0	0
OTU626	k__norank_d__Bacteria	p__Tenericutes	c__Mollicutes	o__Mollicutes_RF39	f__norank_o__Mollicutes_RF39	g__norank_f__norank_o__Mollicutes_RF39	s__uncultured_bacterium_g__norank_f__norank_o__Mollicutes_RF39	0.00123015	0.0024603	0.00492059	0.00123015	0	0	0.00861104	0	0	0	0	0.00861104	0	0.00861104	0	0	0	0	0.00861104	0	0.0172221	0	0.00861104	0	0	0.00861104	0	0	0	0	0	0
OTU149	k__norank_d__Bacteria	p__Firmicutes	c__Clostridia	o__Clostridiales	f__Lachnospiraceae	g__unclassified_f__Lachnospiraceae	s__unclassified_f__Lachnospiraceae	0.00492059	0.0024603	0.0024603	0	0.0172221	0	0	0.00861104	0	0.00861104	0	0.00861104	0	0	0	0.00861104	0	0	0	0.0172221	0	0	0	0	0	0	0	0	0	0	0	0
OTU1181	k__norank_d__Bacteria	p__Firmicutes	c__Clostridia	o__Clostridiales	f__Ruminococcaceae	g__Ruminococcaceae_UCG-013	s__uncultured_rumen_bacterium_g__Ruminococcaceae_UCG-013	0.00123015	0.0024603	0.00615074	0	0	0	0	0.00861104	0	0	0	0	0	0	0	0.00861104	0.00861104	0	0.00861104	0	0	0	0.00861104	0.00861104	0.0172221	0	0	0	0	0	0	0
OTU605	k__norank_d__Bacteria	p__Firmicutes	c__Clostridia	o__Clostridiales	f__Ruminococcaceae	g__[Eubacterium]_coprostanoligenes_group	s__uncultured_bacterium_g__[Eubacterium]_coprostanoligenes_group	0.00492059	0.0024603	0.00123015	0.00123015	0	0	0	0	0	0.0172221	0.0172221	0	0	0	0.0172221	0	0	0	0	0	0	0	0	0.00861104	0	0	0	0	0	0	0.00861104	0
OTU1766	k__norank_d__Bacteria	p__Cyanobacteria	c__Melainabacteria	o__Gastranaerophilales	f__norank_o__Gastranaerophilales	g__norank_f__norank_o__Gastranaerophilales	s__uncultured_bacterium_g__norank_f__norank_o__Gastranaerophilales	0.00123015	0	0.00861104	0	0	0	0	0	0	0	0.00861104	0	0	0	0	0	0	0	0	0	0.0602773	0	0	0	0	0	0	0	0	0	0	0
OTU1660	k__norank_d__Bacteria	p__Actinobacteria	c__Actinobacteria	o__Coriobacteriales	f__unclassified_o__Coriobacteriales	g__unclassified_o__Coriobacteriales	s__unclassified_o__Coriobacteriales	0	0	0.00738089	0.0024603	0	0	0	0	0	0	0	0	0	0	0	0	0	0	0	0.0172221	0.0172221	0.00861104	0.00861104	0	0	0	0	0	0.0172221	0	0	0
OTU665	k__norank_d__Bacteria	p__Firmicutes	c__Clostridia	o__Clostridiales	f__Ruminococcaceae	g__norank_f__Ruminococcaceae	s__unclassified_g__norank_f__Ruminococcaceae	0.00492059	0	0	0.00492059	0.00861104	0	0	0	0	0.00861104	0.0172221	0	0	0	0	0	0	0	0	0	0	0	0	0	0	0.00861104	0	0	0.0172221	0.00861104	0	0
OTU468	k__norank_d__Bacteria	p__Cyanobacteria	c__Melainabacteria	o__Gastranaerophilales	f__norank_o__Gastranaerophilales	g__norank_f__norank_o__Gastranaerophilales	s__uncultured_bacterium_g__norank_f__norank_o__Gastranaerophilales	0	0.00984119	0	0	0	0	0	0	0	0	0	0.00861104	0.00861104	0.0430552	0	0	0.00861104	0	0	0	0	0	0	0	0	0	0	0	0	0	0	0
OTU1811	k__norank_d__Bacteria	p__Firmicutes	c__Clostridia	o__Clostridiales	f__Ruminococcaceae	g__Ruminococcaceae_UCG-010	s__unclassified_g__Ruminococcaceae_UCG-010	0.00738089	0.00123015	0.00123015	0	0.00861104	0	0	0.00861104	0	0.00861104	0.0258331	0	0.00861104	0	0	0	0	0	0	0	0	0.00861104	0	0	0	0	0	0	0	0	0	0
OTU194	k__norank_d__Bacteria	p__Firmicutes	c__Clostridia	o__Clostridiales	f__Ruminococcaceae	g__unclassified_f__Ruminococcaceae	s__unclassified_f__Ruminococcaceae	0.0024603	0.00123015	0.00615074	0	0	0	0.00861104	0	0	0.00861104	0	0	0	0	0	0	0.00861104	0	0.0172221	0	0.00861104	0	0	0.00861104	0.00861104	0	0	0	0	0	0	0
OTU1038	k__norank_d__Bacteria	p__Firmicutes	c__Clostridia	o__Clostridiales	f__Ruminococcaceae	g__Ruminococcaceae_UCG-008	s__uncultured_bacterium_g__Ruminococcaceae_UCG-008	0	0.0024603	0.00492059	0.00123015	0	0	0	0	0	0	0	0	0	0	0	0.0172221	0	0	0	0	0	0.0172221	0.00861104	0.00861104	0	0	0	0	0	0	0.00861104	0
OTU902	k__norank_d__Bacteria	p__Firmicutes	c__Clostridia	o__Clostridiales	f__Ruminococcaceae	g__Ruminococcaceae_UCG-014	s__uncultured_bacterium_g__Ruminococcaceae_UCG-014	0.0024603	0.00615074	0	0	0.0172221	0	0	0	0	0	0	0.00861104	0.0172221	0	0	0	0.00861104	0.00861104	0	0	0	0	0	0	0	0	0	0	0	0	0	0
OTU1498	k__norank_d__Bacteria	p__Actinobacteria	c__Actinobacteria	o__Coriobacteriales	f__Atopobiaceae	g__Olsenella	s__uncultured_bacterium_g__Olsenella	0.00861104	0	0	0	0	0	0	0	0.0602773	0	0	0	0	0	0	0	0	0	0	0	0	0	0	0	0	0	0	0	0	0	0	0
OTU4	k__norank_d__Bacteria	p__Patescibacteria	c__Saccharimonadia	o__Saccharimonadales	f__norank_o__Saccharimonadales	g__norank_f__norank_o__Saccharimonadales	s__unclassified_g__norank_f__norank_o__Saccharimonadales	0.00861104	0	0	0	0.0172221	0	0.00861104	0	0	0.0172221	0.0172221	0	0	0	0	0	0	0	0	0	0	0	0	0	0	0	0	0	0	0	0	0
OTU214	k__norank_d__Bacteria	p__Firmicutes	c__Erysipelotrichia	o__Erysipelotrichales	f__Erysipelotrichaceae	g__Erysipelotrichaceae_UCG-004	s__uncultured_bacterium_g__Erysipelotrichaceae_UCG-004	0.0024603	0.00369045	0.00123015	0.00123015	0.0172221	0	0	0	0	0	0	0	0.00861104	0	0	0	0.00861104	0.00861104	0	0	0.00861104	0	0	0	0	0	0	0.00861104	0	0	0	0
OTU903	k__norank_d__Bacteria	p__Firmicutes	c__Clostridia	o__Clostridiales	f__Ruminococcaceae	g__Ruminococcaceae_UCG-013	s__unclassified_g__Ruminococcaceae_UCG-013	0.00369045	0.00492059	0	0	0	0.0258331	0	0	0	0	0	0	0	0	0.00861104	0.00861104	0.0172221	0	0	0	0	0	0	0	0	0	0	0	0	0	0	0
OTU399	k__norank_d__Bacteria	p__Firmicutes	c__Clostridia	o__Clostridiales	f__Ruminococcaceae	g__unclassified_f__Ruminococcaceae	s__unclassified_f__Ruminococcaceae	0	0.00123015	0.0024603	0.00492059	0	0	0	0	0	0	0	0.00861104	0	0	0	0	0	0	0	0	0.00861104	0	0	0.00861104	0	0	0.0172221	0.00861104	0	0	0.00861104	0
OTU374	k__norank_d__Bacteria	p__Firmicutes	c__Clostridia	o__Clostridiales	f__Clostridiales_vadinBB60_group	g__norank_f__Clostridiales_vadinBB60_group	s__unclassified_g__norank_f__Clostridiales_vadinBB60_group	0.0024603	0.0024603	0.00123015	0.0024603	0	0	0	0	0.00861104	0	0.00861104	0	0	0	0	0	0.0172221	0	0	0	0.00861104	0	0	0	0	0.00861104	0	0	0.00861104	0	0	0
OTU941	k__norank_d__Bacteria	p__Firmicutes	c__Clostridia	o__Clostridiales	f__Ruminococcaceae	g__Ruminococcaceae_UCG-009	s__uncultured_bacterium_g__Ruminococcaceae_UCG-009	0	0.00492059	0.00123015	0.0024603	0	0	0	0	0	0	0	0.0172221	0	0	0	0.0172221	0	0	0	0.00861104	0	0	0	0	0	0	0	0.00861104	0	0	0	0.00861104
OTU418	k__norank_d__Bacteria	p__Tenericutes	c__Mollicutes	o__Mollicutes_RF39	f__norank_o__Mollicutes_RF39	g__norank_f__norank_o__Mollicutes_RF39	s__uncultured_bacterium_g__norank_f__norank_o__Mollicutes_RF39	0	0.00738089	0.00123015	0	0	0	0	0	0	0	0	0.0172221	0.00861104	0	0.00861104	0	0.0172221	0	0	0.00861104	0	0	0	0	0	0	0	0	0	0	0	0
OTU663	k__norank_d__Bacteria	p__Firmicutes	c__Clostridia	o__Clostridiales	f__Ruminococcaceae	g__Ruminococcaceae_UCG-010	s__unclassified_g__Ruminococcaceae_UCG-010	0.00123015	0.0024603	0.00369045	0.00123015	0	0.00861104	0	0	0	0	0	0	0	0	0	0.00861104	0	0.00861104	0.0172221	0.00861104	0	0	0	0	0	0	0	0	0	0.00861104	0	0
OTU724	k__norank_d__Bacteria	p__Bacteroidetes	c__Bacteroidia	o__Bacteroidales	f__Prevotellaceae	g__unclassified_f__Prevotellaceae	s__unclassified_f__Prevotellaceae	0.0024603	0.00369045	0	0.0024603	0	0	0	0	0.0172221	0	0	0.00861104	0	0.0172221	0	0	0	0	0	0	0	0	0	0	0	0	0	0	0	0.00861104	0.00861104	0
OTU1720	k__norank_d__Bacteria	p__Firmicutes	c__Clostridia	o__Clostridiales	f__Ruminococcaceae	g__Ruminococcaceae_UCG-013	s__unclassified_g__Ruminococcaceae_UCG-013	0.00615074	0	0.0024603	0	0.0344442	0	0.00861104	0	0	0	0	0	0	0	0	0	0	0	0	0	0	0	0	0	0.0172221	0	0	0	0	0	0	0
OTU1147	k__norank_d__Bacteria	p__Actinobacteria	c__Actinobacteria	o__Corynebacteriales	f__Corynebacteriaceae	g__Corynebacterium_1	s__Corynebacterium_variabile_g__Corynebacterium_1	0.00123015	0.00369045	0.0024603	0.00123015	0	0	0	0.00861104	0	0	0	0.00861104	0	0.0172221	0	0	0	0	0	0	0.00861104	0	0.00861104	0	0	0	0.00861104	0	0	0	0	0
OTU229	k__norank_d__Bacteria	p__Firmicutes	c__Clostridia	o__Clostridiales	f__Lachnospiraceae	g__Cellulosilyticum	s__uncultured_bacterium_g__Cellulosilyticum	0.00123015	0.00123015	0.00369045	0.0024603	0	0	0	0	0.00861104	0	0	0	0	0	0	0	0.00861104	0	0	0	0.00861104	0.0172221	0	0	0	0	0	0	0	0.00861104	0.00861104	0
OTU1692	k__norank_d__Bacteria	p__Firmicutes	c__Erysipelotrichia	o__Erysipelotrichales	f__Erysipelotrichaceae	g__Erysipelotrichaceae_UCG-004	s__gut_metagenome_g__Erysipelotrichaceae_UCG-004	0.00492059	0	0.0024603	0.00123015	0.00861104	0	0.00861104	0	0.0172221	0	0	0	0	0	0	0	0	0	0	0	0	0.00861104	0	0	0.00861104	0.00861104	0	0	0	0	0	0
OTU1804	k__norank_d__Bacteria	p__Firmicutes	c__Clostridia	o__Clostridiales	f__Ruminococcaceae	g__Caproiciproducens	s__uncultured_bacterium_g__Caproiciproducens	0	0.00123015	0.0024603	0.00492059	0	0	0	0	0	0	0	0	0	0	0.00861104	0	0	0	0	0.00861104	0	0	0	0	0.00861104	0	0	0	0	0.0172221	0.0172221	0
OTU377	k__norank_d__Bacteria	p__Firmicutes	c__Clostridia	o__Clostridiales	f__Ruminococcaceae	g__Ruminococcaceae_UCG-013	s__unclassified_g__Ruminococcaceae_UCG-013	0.0024603	0.00123015	0.00123015	0.00369045	0	0.0172221	0	0	0	0	0	0.00861104	0	0	0	0	0	0	0	0	0	0.00861104	0	0	0	0.00861104	0.00861104	0.00861104	0	0	0	0
OTU16	k__norank_d__Bacteria	p__Proteobacteria	c__Gammaproteobacteria	o__Enterobacteriales	f__Enterobacteriaceae	g__Citrobacter	s__unclassified_g__Citrobacter	0.00123015	0.00369045	0.00123015	0.0024603	0	0	0	0	0.00861104	0	0	0.0172221	0	0	0	0.00861104	0	0	0	0	0.00861104	0	0	0	0	0	0	0.00861104	0	0	0	0.00861104
OTU699	k__norank_d__Bacteria	p__Firmicutes	c__Clostridia	o__Clostridiales	f__Ruminococcaceae	g__Hydrogenoanaerobacterium	s__uncultured_bacterium_g__Hydrogenoanaerobacterium	0.00369045	0.0024603	0.00123015	0.00123015	0	0.00861104	0	0.00861104	0	0.00861104	0	0	0.00861104	0	0	0	0	0.00861104	0	0	0	0.00861104	0	0	0	0	0	0	0.00861104	0	0	0
OTU744	k__norank_d__Bacteria	p__Firmicutes	c__Clostridia	o__Clostridiales	f__Lachnospiraceae	g__unclassified_f__Lachnospiraceae	s__unclassified_f__Lachnospiraceae	0.00123015	0.00369045	0.0024603	0.00123015	0	0	0.00861104	0	0	0	0	0.00861104	0	0.0172221	0	0	0	0	0.00861104	0	0	0	0	0	0.00861104	0	0	0	0	0	0	0.00861104
OTU805	k__norank_d__Bacteria	p__Proteobacteria	c__Deltaproteobacteria	o__Desulfovibrionales	f__Desulfovibrionaceae	g__Desulfovibrio	s__unclassified_g__Desulfovibrio	0.00123015	0.00615074	0	0.00123015	0	0	0	0	0	0.00861104	0	0	0	0.00861104	0.00861104	0.00861104	0	0.0172221	0	0	0	0	0	0	0	0	0.00861104	0	0	0	0	0
OTU177	k__norank_d__Bacteria	p__Firmicutes	c__Clostridia	o__Clostridiales	f__Ruminococcaceae	g__unclassified_f__Ruminococcaceae	s__unclassified_f__Ruminococcaceae	0.00369045	0.00492059	0	0	0	0	0.00861104	0	0	0	0.0172221	0.00861104	0	0.0172221	0.00861104	0	0	0	0	0	0	0	0	0	0	0	0	0	0	0	0	0
OTU579	k__norank_d__Bacteria	p__Firmicutes	c__Clostridia	o__Clostridiales	f__Ruminococcaceae	g__unclassified_f__Ruminococcaceae	s__unclassified_f__Ruminococcaceae	0	0.00615074	0.0024603	0	0	0	0	0	0	0	0	0.00861104	0	0.0258331	0	0	0.00861104	0	0.00861104	0	0	0.00861104	0	0	0	0	0	0	0	0	0	0
OTU844	k__norank_d__Bacteria	p__Firmicutes	c__Clostridia	o__Clostridiales	f__Ruminococcaceae	g__Ruminococcaceae_UCG-010	s__uncultured_Clostridiales_bacterium_g__Ruminococcaceae_UCG-010	0	0.00123015	0.00738089	0	0	0	0	0	0	0	0	0	0.00861104	0	0	0	0	0	0.0172221	0.0172221	0.00861104	0	0	0	0.00861104	0	0	0	0	0	0	0
OTU261	k__norank_d__Bacteria	p__Bacteroidetes	c__Bacteroidia	o__Bacteroidales	f__Prevotellaceae	g__norank_f__Prevotellaceae	s__metagenome_g__norank_f__Prevotellaceae	0.00738089	0.00123015	0	0	0	0.00861104	0.0258331	0.00861104	0	0	0.00861104	0	0	0	0.00861104	0	0	0	0	0	0	0	0	0	0	0	0	0	0	0	0	0
OTU703	k__norank_d__Bacteria	p__Firmicutes	c__Clostridia	o__Clostridiales	f__Ruminococcaceae	g__Ruminococcaceae_UCG-010	s__uncultured_rumen_bacterium_g__Ruminococcaceae_UCG-010	0.0024603	0.00123015	0	0.00492059	0.00861104	0	0	0	0	0.00861104	0	0	0	0	0.00861104	0	0	0	0	0	0	0	0	0	0	0	0.00861104	0.0258331	0	0	0	0
OTU1775	k__norank_d__Bacteria	p__Tenericutes	c__Mollicutes	o__Mollicutes_RF39	f__norank_o__Mollicutes_RF39	g__norank_f__norank_o__Mollicutes_RF39	s__uncultured_bacterium_g__norank_f__norank_o__Mollicutes_RF39	0.00123015	0	0.00738089	0	0	0	0	0.00861104	0	0	0	0	0	0	0	0	0	0	0	0.00861104	0.0172221	0.0172221	0	0.00861104	0	0	0	0	0	0	0	0
OTU423	k__norank_d__Bacteria	p__Firmicutes	c__Clostridia	o__Clostridiales	f__Ruminococcaceae	g__unclassified_f__Ruminococcaceae	s__unclassified_f__Ruminococcaceae	0	0.00861104	0	0	0	0	0	0	0	0	0	0.0258331	0.0258331	0	0	0	0.00861104	0	0	0	0	0	0	0	0	0	0	0	0	0	0	0
OTU558	k__norank_d__Bacteria	p__Firmicutes	c__Clostridia	o__Clostridiales	f__Ruminococcaceae	g__unclassified_f__Ruminococcaceae	s__unclassified_f__Ruminococcaceae	0	0.00861104	0	0	0	0	0	0	0	0	0	0	0.00861104	0.0258331	0.0172221	0	0.00861104	0	0	0	0	0	0	0	0	0	0	0	0	0	0	0
OTU853	k__norank_d__Bacteria	p__Firmicutes	c__Clostridia	o__Clostridiales	f__Ruminococcaceae	g__Ruminococcaceae_UCG-013	s__unclassified_g__Ruminococcaceae_UCG-013	0.00369045	0.00492059	0	0	0	0	0	0	0	0	0.0258331	0	0.00861104	0.00861104	0	0	0.00861104	0.00861104	0	0	0	0	0	0	0	0	0	0	0	0	0	0
OTU495	k__norank_d__Bacteria	p__Firmicutes	c__Clostridia	o__Clostridiales	f__Clostridiales_vadinBB60_group	g__norank_f__Clostridiales_vadinBB60_group	s__uncultured_bacterium_g__norank_f__Clostridiales_vadinBB60_group	0	0.00492059	0.00123015	0.0024603	0	0	0	0	0	0	0	0	0	0.0172221	0	0	0	0.0172221	0	0	0	0	0.00861104	0	0	0	0.0172221	0	0	0	0	0
OTU736	k__norank_d__Bacteria	p__Tenericutes	c__Mollicutes	o__Anaeroplasmatales	f__Anaeroplasmataceae	g__Anaeroplasma	s__uncultured_bacterium_g__Anaeroplasma	0.00369045	0.00123015	0.0024603	0.00123015	0.0172221	0.00861104	0	0	0	0	0	0.00861104	0	0	0	0	0	0	0.00861104	0	0	0	0.00861104	0	0	0	0	0	0	0	0	0.00861104
OTU367	k__norank_d__Bacteria	p__Firmicutes	c__Clostridia	o__Clostridiales	f__Lachnospiraceae	g__Marvinbryantia	s__uncultured_bacterium_g__Marvinbryantia	0.00123015	0.00369045	0.00123015	0.0024603	0	0	0.00861104	0	0	0	0	0	0.00861104	0	0	0.0172221	0	0	0	0	0	0.00861104	0	0	0	0	0	0.0172221	0	0	0	0
OTU1829	k__norank_d__Bacteria	p__Tenericutes	c__Mollicutes	o__unclassified_c__Mollicutes	f__unclassified_c__Mollicutes	g__unclassified_c__Mollicutes	s__unclassified_c__Mollicutes	0.0024603	0.00369045	0.00123015	0.00123015	0	0.0172221	0	0	0	0	0	0.00861104	0	0.00861104	0	0.00861104	0	0	0	0	0	0.00861104	0	0	0	0	0	0.00861104	0	0	0	0
OTU168	k__norank_d__Bacteria	p__Bacteroidetes	c__Bacteroidia	o__Bacteroidales	f__Prevotellaceae	g__Alloprevotella	s__uncultured_bacterium_g__Alloprevotella	0.0024603	0.0024603	0.00123015	0.0024603	0.00861104	0	0	0	0.00861104	0	0	0	0	0	0.00861104	0	0	0.00861104	0	0	0	0	0.00861104	0	0	0	0	0.00861104	0	0	0	0.00861104
OTU455	k__norank_d__Bacteria	p__Firmicutes	c__Clostridia	o__Clostridiales	f__Ruminococcaceae	g__[Eubacterium]_coprostanoligenes_group	s__unclassified_g__[Eubacterium]_coprostanoligenes_group	0.00123015	0.0024603	0.0024603	0.0024603	0	0	0	0.00861104	0	0	0	0	0.00861104	0.00861104	0	0	0	0	0	0	0.00861104	0	0	0	0.00861104	0	0	0	0	0.00861104	0.00861104	0
OTU797	k__norank_d__Bacteria	p__Firmicutes	c__Clostridia	o__Clostridiales	f__Ruminococcaceae	g__Ruminococcaceae_UCG-010	s__unclassified_g__Ruminococcaceae_UCG-010	0.00369045	0.00369045	0	0.00123015	0.00861104	0	0	0.0172221	0	0	0	0	0.00861104	0	0	0.00861104	0.00861104	0	0	0	0	0	0	0	0	0	0	0	0	0	0.00861104	0
OTU1528	k__norank_d__Bacteria	p__Bacteroidetes	c__Bacteroidia	o__Bacteroidales	f__Rikenellaceae	g__Rikenellaceae_RC9_gut_group	s__uncultured_bacterium_g__Rikenellaceae_RC9_gut_group	0.00738089	0	0	0.00123015	0	0	0	0	0	0.0430552	0.00861104	0	0	0	0	0	0	0	0	0	0	0	0	0	0	0	0	0	0	0	0.00861104	0
OTU293	k__norank_d__Bacteria	p__Firmicutes	c__Clostridia	o__Clostridiales	f__Ruminococcaceae	g__norank_f__Ruminococcaceae	s__unclassified_g__norank_f__Ruminococcaceae	0	0.0024603	0.00369045	0.0024603	0	0	0	0	0	0	0	0.00861104	0	0	0	0.00861104	0	0	0	0.00861104	0	0.00861104	0	0	0.00861104	0	0.0172221	0	0	0	0	0
OTU1543	k__norank_d__Bacteria	p__Bacteroidetes	c__Bacteroidia	o__Bacteroidales	f__Muribaculaceae	g__norank_f__Muribaculaceae	s__gut_metagenome_g__norank_f__Muribaculaceae	0	0.00861104	0	0	0	0	0	0	0	0	0	0.00861104	0.0172221	0	0.0258331	0	0	0.00861104	0	0	0	0	0	0	0	0	0	0	0	0	0	0
OTU848	k__norank_d__Bacteria	p__Cyanobacteria	c__Melainabacteria	o__Gastranaerophilales	f__norank_o__Gastranaerophilales	g__norank_f__norank_o__Gastranaerophilales	s__uncultured_bacterium_g__norank_f__norank_o__Gastranaerophilales	0.00615074	0	0.00123015	0	0	0	0	0.0430552	0	0	0	0	0	0	0	0	0	0	0	0	0	0	0	0.00861104	0	0	0	0	0	0	0	0
OTU145	k__norank_d__Bacteria	p__Firmicutes	c__Erysipelotrichia	o__Erysipelotrichales	f__Erysipelotrichaceae	g__unclassified_f__Erysipelotrichaceae	s__unclassified_f__Erysipelotrichaceae	0.00369045	0	0.00123015	0.0024603	0	0.00861104	0	0	0.00861104	0	0.00861104	0	0	0	0	0	0	0	0	0	0	0	0.00861104	0	0	0.00861104	0	0	0	0	0	0.00861104
OTU1779	k__norank_d__Bacteria	p__Firmicutes	c__Clostridia	o__Clostridiales	f__Ruminococcaceae	g__unclassified_f__Ruminococcaceae	s__unclassified_f__Ruminococcaceae	0	0.00369045	0.00123015	0.0024603	0	0	0	0	0	0	0	0.00861104	0	0	0	0	0.00861104	0.00861104	0	0.00861104	0	0	0	0	0	0.00861104	0	0	0	0	0	0.00861104
OTU718	k__norank_d__Bacteria	p__Firmicutes	c__Clostridia	o__Clostridiales	f__Ruminococcaceae	g__Ruminococcaceae_UCG-013	s__unclassified_g__Ruminococcaceae_UCG-013	0.00123015	0.00615074	0	0	0	0	0	0.00861104	0	0	0	0.00861104	0.0172221	0.00861104	0	0	0	0.00861104	0	0	0	0	0	0	0	0	0	0	0	0	0	0
OTU466	k__norank_d__Bacteria	p__Firmicutes	c__Clostridia	o__Clostridiales	f__Ruminococcaceae	g__[Eubacterium]_coprostanoligenes_group	s__unclassified_g__[Eubacterium]_coprostanoligenes_group	0	0.00738089	0	0	0	0	0	0	0	0	0	0.0172221	0.0172221	0	0	0.00861104	0.00861104	0	0	0	0	0	0	0	0	0	0	0	0	0	0	0
OTU1477	k__norank_d__Bacteria	p__Firmicutes	c__Bacilli	o__Lactobacillales	f__Lactobacillaceae	g__Lactobacillus	s__unclassified_g__Lactobacillus	0.00615074	0	0.00123015	0	0.00861104	0	0	0	0.0344442	0	0	0	0	0	0	0	0	0	0	0	0.00861104	0	0	0	0	0	0	0	0	0	0	0
OTU656	k__norank_d__Bacteria	p__Firmicutes	c__Clostridia	o__Clostridiales	f__Lachnospiraceae	g__[Eubacterium]_ruminantium_group	s__uncultured_bacterium_g__[Eubacterium]_ruminantium_group	0	0.00492059	0	0.0024603	0	0	0	0	0	0	0	0	0	0.0172221	0	0	0	0.0172221	0	0	0	0	0	0	0	0	0.00861104	0	0	0.00861104	0	0
OTU1065	k__norank_d__Bacteria	p__Actinobacteria	c__Actinobacteria	o__Corynebacteriales	f__Corynebacteriaceae	g__Corynebacterium	s__Corynebacterium_pollutisoli	0.00123015	0.00615074	0	0	0	0.00861104	0	0	0	0	0	0	0.00861104	0	0.00861104	0	0.00861104	0.0172221	0	0	0	0	0	0	0	0	0	0	0	0	0	0
OTU1676	k__norank_d__Bacteria	p__Firmicutes	c__Clostridia	o__Clostridiales	f__Eubacteriaceae	g__Anaerofustis	s__Anaerofustis_sp._Marseille-P2441	0.0024603	0	0.0024603	0.0024603	0	0.00861104	0	0	0.00861104	0	0	0	0	0	0	0	0	0	0	0	0	0.00861104	0	0	0.00861104	0	0.00861104	0	0	0	0	0.00861104
OTU812	k__norank_d__Bacteria	p__Firmicutes	c__Erysipelotrichia	o__Erysipelotrichales	f__Erysipelotrichaceae	g__norank_f__Erysipelotrichaceae	s__uncultured_bacterium_g__norank_f__Erysipelotrichaceae	0.00123015	0.0024603	0.00123015	0.0024603	0	0	0	0	0	0	0.00861104	0	0	0.00861104	0	0.00861104	0	0	0	0	0	0.00861104	0	0	0	0	0	0.00861104	0	0	0	0.00861104
OTU1125	k__norank_d__Bacteria	p__Firmicutes	c__Clostridia	o__Clostridiales	f__Lachnospiraceae	g__Lachnospiraceae_ND3007_group	s__unclassified_g__Lachnospiraceae_ND3007_group	0.00123015	0.00123015	0.0024603	0.0024603	0	0	0	0	0	0	0.00861104	0.00861104	0	0	0	0	0	0	0	0	0.00861104	0.00861104	0	0	0	0	0.00861104	0	0	0	0	0.00861104
OTU169	k__norank_d__Bacteria	p__Bacteroidetes	c__Bacteroidia	o__Bacteroidales	f__Rikenellaceae	g__Rikenellaceae_RC9_gut_group	s__uncultured_beta_proteobacterium_g__Rikenellaceae_RC9_gut_group	0.00369045	0	0	0.00369045	0	0	0	0.00861104	0	0	0.0172221	0	0	0	0	0	0	0	0	0	0	0	0	0	0	0	0	0	0	0.00861104	0	0.0172221
OTU459	k__norank_d__Bacteria	p__Firmicutes	c__Clostridia	o__Clostridiales	f__Ruminococcaceae	g__Ruminococcaceae_UCG-014	s__unclassified_g__Ruminococcaceae_UCG-014	0	0.00615074	0	0.00123015	0	0	0	0	0	0	0	0	0	0.00861104	0	0	0.0344442	0	0	0	0	0	0	0	0	0	0	0.00861104	0	0	0	0
OTU1707	k__norank_d__Bacteria	p__Firmicutes	c__Clostridia	o__Clostridiales	f__Christensenellaceae	g__norank_f__Christensenellaceae	s__unclassified_g__norank_f__Christensenellaceae	0.00123015	0.0024603	0.00123015	0.0024603	0	0	0	0	0.00861104	0	0	0	0	0	0.00861104	0	0	0.00861104	0	0	0	0	0	0	0.00861104	0	0	0	0.00861104	0.00861104	0	0
OTU1622	k__norank_d__Bacteria	p__Firmicutes	c__Clostridia	o__Clostridiales	f__Ruminococcaceae	g__Ruminococcaceae_NK4A214_group	s__unclassified_g__Ruminococcaceae_NK4A214_group	0	0	0.00369045	0.00369045	0	0	0	0	0	0	0	0	0	0	0	0	0	0	0	0	0	0	0.00861104	0	0.0172221	0.00861104	0	0	0	0	0	0.0172221
OTU689	k__norank_d__Bacteria	p__Firmicutes	c__Clostridia	o__Clostridiales	f__Lachnospiraceae	g__unclassified_f__Lachnospiraceae	s__unclassified_f__Lachnospiraceae	0	0.00615074	0.00123015	0	0	0	0	0	0	0	0	0	0.00861104	0.00861104	0.00861104	0	0	0.0172221	0.00861104	0	0	0	0	0	0	0	0	0	0	0	0	0
OTU554	k__norank_d__Bacteria	p__Firmicutes	c__Clostridia	o__Clostridiales	f__Ruminococcaceae	g__norank_f__Ruminococcaceae	s__unclassified_g__norank_f__Ruminococcaceae	0	0.0024603	0.00369045	0.00123015	0	0	0	0	0	0	0	0	0.00861104	0.00861104	0	0	0	0	0.00861104	0	0	0.00861104	0	0	0.00861104	0	0	0	0.00861104	0	0	0
OTU914	k__norank_d__Bacteria	p__Bacteroidetes	c__Bacteroidia	o__Bacteroidales	f__Prevotellaceae	g__unclassified_f__Prevotellaceae	s__unclassified_f__Prevotellaceae	0	0.00738089	0	0	0	0	0	0	0	0	0	0	0.00861104	0	0	0.0344442	0	0.00861104	0	0	0	0	0	0	0	0	0	0	0	0	0	0
OTU17	k__norank_d__Bacteria	p__Firmicutes	c__Clostridia	o__Clostridiales	f__unclassified_o__Clostridiales	g__unclassified_o__Clostridiales	s__unclassified_o__Clostridiales	0.00123015	0.0024603	0.0024603	0.00123015	0	0	0	0	0	0.00861104	0	0.00861104	0	0	0	0	0.00861104	0	0.0172221	0	0	0	0	0	0	0.00861104	0	0	0	0	0	0
OTU1683	k__norank_d__Bacteria	p__Firmicutes	c__Clostridia	o__Clostridiales	f__Clostridiales_vadinBB60_group	g__norank_f__Clostridiales_vadinBB60_group	s__unclassified_g__norank_f__Clostridiales_vadinBB60_group	0.00123015	0.0024603	0.0024603	0.00123015	0.00861104	0	0	0	0	0	0	0	0	0	0.00861104	0	0	0.00861104	0	0	0	0	0.00861104	0.00861104	0	0	0	0	0	0	0.00861104	0
OTU970	k__norank_d__Bacteria	p__Firmicutes	c__Clostridia	o__Clostridiales	f__Lachnospiraceae	g__unclassified_f__Lachnospiraceae	s__unclassified_f__Lachnospiraceae	0.00369045	0.0024603	0.00123015	0	0.00861104	0	0	0	0	0	0.0172221	0	0	0	0	0	0	0.0172221	0	0	0	0.00861104	0	0	0	0	0	0	0	0	0	0
OTU354	k__norank_d__Bacteria	p__Firmicutes	c__Clostridia	o__Clostridiales	f__Ruminococcaceae	g__Ruminococcaceae_UCG-013	s__uncultured_bacterium_g__Ruminococcaceae_UCG-013	0.0024603	0.0024603	0.0024603	0	0	0.00861104	0	0	0	0	0.00861104	0.00861104	0	0	0	0	0.00861104	0	0	0	0	0	0	0.0172221	0	0	0	0	0	0	0	0
OTU428	k__norank_d__Bacteria	p__Firmicutes	c__Clostridia	o__Clostridiales	f__Ruminococcaceae	g__Ruminococcaceae_UCG-014	s__unclassified_g__Ruminococcaceae_UCG-014	0	0.00738089	0	0	0	0	0	0	0	0	0	0.0172221	0	0.00861104	0	0	0.0258331	0	0	0	0	0	0	0	0	0	0	0	0	0	0	0
OTU834	k__norank_d__Bacteria	p__Firmicutes	c__Clostridia	o__Clostridiales	f__Ruminococcaceae	g__Ruminococcaceae_UCG-010	s__uncultured_Clostridiales_bacterium_g__Ruminococcaceae_UCG-010	0	0.00492059	0.00123015	0.00123015	0	0	0	0	0	0	0	0.00861104	0.0172221	0	0	0	0.00861104	0	0.00861104	0	0	0	0	0	0	0	0	0.00861104	0	0	0	0
OTU765	k__norank_d__Bacteria	p__Firmicutes	c__Clostridia	o__Clostridiales	f__Ruminococcaceae	g__unclassified_f__Ruminococcaceae	s__unclassified_f__Ruminococcaceae	0.00123015	0.00369045	0.0024603	0	0	0	0	0.00861104	0	0	0	0.00861104	0.00861104	0	0	0	0	0.00861104	0	0	0	0.0172221	0	0	0	0	0	0	0	0	0	0
OTU932	k__norank_d__Bacteria	p__Bacteroidetes	c__Bacteroidia	o__Bacteroidales	f__unclassified_o__Bacteroidales	g__unclassified_o__Bacteroidales	s__unclassified_o__Bacteroidales	0.00123015	0.00123015	0	0.00492059	0	0	0	0.00861104	0	0	0	0	0	0.00861104	0	0	0	0	0	0	0	0	0	0	0	0	0	0	0.00861104	0.00861104	0.0172221	0
OTU89	k__norank_d__Bacteria	p__Synergistetes	c__Synergistia	o__Synergistales	f__Synergistaceae	g__Synergistes	s__Synergistes_jonesii	0.00738089	0	0	0	0.0172221	0	0	0	0.00861104	0	0.0258331	0	0	0	0	0	0	0	0	0	0	0	0	0	0	0	0	0	0	0	0	0
OTU266	k__norank_d__Bacteria	p__Proteobacteria	c__Alphaproteobacteria	o__Rickettsiales	f__Mitochondria	g__norank_f__Mitochondria	s__uncultured_rumen_bacterium_g__norank_f__Mitochondria	0.00123015	0.00369045	0.00123015	0.00123015	0	0	0	0	0	0	0.00861104	0	0	0	0.00861104	0	0	0.0172221	0	0	0	0	0	0.00861104	0	0	0	0	0	0.00861104	0	0
OTU948	k__norank_d__Bacteria	p__Firmicutes	c__Clostridia	o__Clostridiales	f__Ruminococcaceae	g__Ruminococcaceae_UCG-010	s__uncultured_bacterium_g__Ruminococcaceae_UCG-010	0.00123015	0.00492059	0	0.00123015	0	0.00861104	0	0	0	0	0	0	0.00861104	0	0	0.0172221	0.00861104	0	0	0	0	0	0	0	0	0	0	0	0	0.00861104	0	0
OTU182	k__norank_d__Bacteria	p__Firmicutes	c__Clostridia	o__Clostridiales	f__Ruminococcaceae	g__Ruminococcaceae_UCG-014	s__unidentified_rumen_bacterium_JW32	0.0024603	0.00492059	0	0	0.00861104	0.00861104	0	0	0	0	0	0.00861104	0	0	0	0	0.0258331	0	0	0	0	0	0	0	0	0	0	0	0	0	0	0
OTU448	k__norank_d__Bacteria	p__Tenericutes	c__Mollicutes	o__Izimaplasmatales	f__norank_o__Izimaplasmatales	g__norank_f__norank_o__Izimaplasmatales	s__unclassified_g__norank_f__norank_o__Izimaplasmatales	0	0.00738089	0	0	0	0	0	0	0	0	0	0.00861104	0.00861104	0	0.00861104	0	0.0172221	0.00861104	0	0	0	0	0	0	0	0	0	0	0	0	0	0
OTU764	k__norank_d__Bacteria	p__Firmicutes	c__Clostridia	o__Clostridiales	f__Christensenellaceae	g__Christensenellaceae_R-7_group	s__unclassified_g__Christensenellaceae_R-7_group	0	0.00369045	0.00123015	0.0024603	0	0	0	0	0	0	0	0.00861104	0	0	0.00861104	0.00861104	0	0	0	0	0	0	0	0	0.00861104	0	0	0.00861104	0	0	0	0.00861104
OTU1364	k__norank_d__Bacteria	p__Proteobacteria	c__Alphaproteobacteria	o__Rickettsiales	f__Mitochondria	g__norank_f__Mitochondria	s__unclassified_g__norank_f__Mitochondria	0	0.00123015	0.0024603	0.00369045	0	0	0	0	0	0	0	0	0	0	0	0	0.00861104	0	0	0.00861104	0	0	0	0	0.00861104	0	0	0	0	0.00861104	0.0172221	0
OTU160	k__norank_d__Bacteria	p__Firmicutes	c__Clostridia	o__Clostridiales	f__Ruminococcaceae	g__Oscillibacter	s__unclassified_g__Oscillibacter	0.00123015	0	0.00369045	0.0024603	0	0.00861104	0	0	0	0	0	0	0	0	0	0	0	0	0	0	0.00861104	0	0	0.00861104	0.00861104	0	0	0	0	0	0.00861104	0.00861104
OTU49	k__norank_d__Bacteria	p__Bacteroidetes	c__Bacteroidia	o__Bacteroidales	f__Rikenellaceae	g__Alistipes	s__unclassified_g__Alistipes	0.00738089	0	0	0	0.0344442	0	0	0	0	0.0172221	0	0	0	0	0	0	0	0	0	0	0	0	0	0	0	0	0	0	0	0	0	0
OTU983	k__norank_d__Bacteria	p__Firmicutes	c__Clostridia	o__Clostridiales	f__Ruminococcaceae	g__unclassified_f__Ruminococcaceae	s__unclassified_f__Ruminococcaceae	0.0024603	0.00123015	0	0.00369045	0	0.00861104	0	0.00861104	0	0	0	0	0	0	0	0	0.00861104	0	0	0	0	0	0	0	0	0.0172221	0	0	0	0	0.00861104	0
OTU465	k__norank_d__Bacteria	p__Firmicutes	c__Clostridia	o__Clostridiales	f__Clostridiales_vadinBB60_group	g__norank_f__Clostridiales_vadinBB60_group	s__unclassified_g__norank_f__Clostridiales_vadinBB60_group	0.00615074	0	0.00123015	0	0	0	0	0	0.00861104	0	0.0344442	0	0	0	0	0	0	0	0.00861104	0	0	0	0	0	0	0	0	0	0	0	0	0
OTU802	k__norank_d__Bacteria	p__Firmicutes	c__Clostridia	o__Clostridiales	f__Ruminococcaceae	g__Ruminococcaceae_UCG-014	s__uncultured_bacterium_g__Ruminococcaceae_UCG-014	0.00123015	0.00615074	0	0	0.00861104	0	0	0	0	0	0	0	0	0.00861104	0.0172221	0.00861104	0.00861104	0	0	0	0	0	0	0	0	0	0	0	0	0	0	0
OTU1726	k__norank_d__Bacteria	p__Firmicutes	c__Bacilli	o__Lactobacillales	f__Lactobacillaceae	g__Lactobacillus	s__Lactobacillus_coleohominis	0	0.00615074	0	0.00123015	0	0	0	0	0	0	0	0	0.0430552	0	0	0	0	0	0	0	0	0	0	0	0	0.00861104	0	0	0	0	0	0
OTU994	k__norank_d__Bacteria	p__Firmicutes	c__Clostridia	o__Clostridiales	f__Ruminococcaceae	g__unclassified_f__Ruminococcaceae	s__unclassified_f__Ruminococcaceae	0.00369045	0.00123015	0	0.0024603	0.00861104	0.00861104	0	0.00861104	0	0	0	0	0	0	0	0	0	0.00861104	0	0	0	0	0	0	0	0	0	0	0.00861104	0	0	0.00861104
OTU1777	k__norank_d__Bacteria	p__Bacteroidetes	c__Bacteroidia	o__Bacteroidales	f__Prevotellaceae	g__Prevotella_9	s__metagenome_g__Prevotella_9	0.00123015	0.00369045	0	0.0024603	0	0	0	0	0.00861104	0	0	0	0	0	0.0258331	0	0	0	0	0	0	0	0	0	0	0	0	0	0	0.0172221	0	0
OTU599	k__norank_d__Bacteria	p__Bacteroidetes	c__Bacteroidia	o__Bacteroidales	f__Prevotellaceae	g__Alloprevotella	s__Prevotella_sp._canine_oral_taxon_282	0	0.00738089	0	0	0	0	0	0	0	0	0	0	0	0	0.0516662	0	0	0	0	0	0	0	0	0	0	0	0	0	0	0	0	0
OTU1318	k__norank_d__Bacteria	p__Firmicutes	c__Clostridia	o__Clostridiales	f__Ruminococcaceae	g__[Eubacterium]_coprostanoligenes_group	s__uncultured_bacterium_g__[Eubacterium]_coprostanoligenes_group	0.00738089	0	0	0	0	0	0	0.0516662	0	0	0	0	0	0	0	0	0	0	0	0	0	0	0	0	0	0	0	0	0	0	0	0
OTU1835	k__norank_d__Bacteria	p__Firmicutes	c__Clostridia	o__Clostridiales	f__Ruminococcaceae	g__Ruminococcaceae_UCG-001	s__uncultured_bacterium_g__Ruminococcaceae_UCG-001	0.00123015	0.00123015	0.00123015	0.00369045	0	0	0	0	0.00861104	0	0	0	0	0	0	0.00861104	0	0	0	0.00861104	0	0	0	0	0	0	0	0	0.0172221	0.00861104	0	0
OTU385	k__norank_d__Bacteria	p__Firmicutes	c__Clostridia	o__Clostridiales	f__Ruminococcaceae	g__Ruminococcaceae_UCG-013	s__unclassified_g__Ruminococcaceae_UCG-013	0.00123015	0.00369045	0.0024603	0	0	0	0	0	0	0.00861104	0	0	0.00861104	0	0.0172221	0	0	0	0.00861104	0	0	0.00861104	0	0	0	0	0	0	0	0	0	0
OTU147	k__norank_d__Bacteria	p__Firmicutes	c__Clostridia	o__Clostridiales	f__Ruminococcaceae	g__Ruminococcaceae_UCG-002	s__uncultured_bacterium_g__Ruminococcaceae_UCG-002	0.0024603	0.00123015	0.0024603	0	0	0	0	0.00861104	0	0.00861104	0	0	0	0	0	0	0	0.00861104	0.00861104	0	0	0	0	0.00861104	0	0	0	0	0	0	0	0
OTU1549	k__norank_d__Bacteria	p__Firmicutes	c__Clostridia	o__Clostridiales	f__Ruminococcaceae	g__unclassified_f__Ruminococcaceae	s__unclassified_f__Ruminococcaceae	0.00123015	0.0024603	0	0.0024603	0	0	0	0	0	0.00861104	0	0	0.0172221	0	0	0	0	0	0	0	0	0	0	0	0	0	0.00861104	0	0	0	0	0.00861104
OTU798	k__norank_d__Bacteria	p__Proteobacteria	c__Deltaproteobacteria	o__Desulfovibrionales	f__Desulfovibrionaceae	g__norank_f__Desulfovibrionaceae	s__uncultured_delta_proteobacterium_g__norank_f__Desulfovibrionaceae	0.0024603	0.00369045	0	0	0	0	0	0	0.00861104	0	0.00861104	0	0	0	0	0.00861104	0.0172221	0	0	0	0	0	0	0	0	0	0	0	0	0	0	0
OTU462	k__norank_d__Bacteria	p__Tenericutes	c__Mollicutes	o__Mollicutes_RF39	f__norank_o__Mollicutes_RF39	g__norank_f__norank_o__Mollicutes_RF39	s__unclassified_g__norank_f__norank_o__Mollicutes_RF39	0	0.00492059	0.00123015	0	0	0	0	0	0	0	0	0	0.0172221	0	0.00861104	0.00861104	0	0	0	0	0	0	0	0	0.00861104	0	0	0	0	0	0	0
OTU309	k__norank_d__Bacteria	p__Firmicutes	c__Clostridia	o__Clostridiales	f__Ruminococcaceae	g__Ruminococcaceae_UCG-010	s__metagenome_g__Ruminococcaceae_UCG-010	0.00123015	0.00123015	0.00123015	0.0024603	0	0	0	0	0.00861104	0	0	0	0	0	0	0.00861104	0	0	0	0	0.00861104	0	0	0	0	0	0	0	0	0.0172221	0	0
OTU490	k__norank_d__Bacteria	p__Firmicutes	c__Clostridia	o__Clostridiales	f__Peptococcaceae	g__norank_f__Peptococcaceae	s__unclassified_g__norank_f__Peptococcaceae	0	0.00615074	0	0	0	0	0	0	0	0	0	0	0	0	0.0258331	0.00861104	0	0.00861104	0	0	0	0	0	0	0	0	0	0	0	0	0	0
OTU120	k__norank_d__Bacteria	p__Firmicutes	c__Clostridia	o__Clostridiales	f__Ruminococcaceae	g__Ruminococcaceae_UCG-013	s__unclassified_g__Ruminococcaceae_UCG-013	0.00492059	0.00123015	0	0	0.00861104	0.00861104	0	0	0.00861104	0.00861104	0	0	0	0	0	0	0	0.00861104	0	0	0	0	0	0	0	0	0	0	0	0	0	0
OTU973	k__norank_d__Bacteria	p__Firmicutes	c__Clostridia	o__Clostridiales	f__Clostridiales_vadinBB60_group	g__norank_f__Clostridiales_vadinBB60_group	s__unclassified_g__norank_f__Clostridiales_vadinBB60_group	0	0.00369045	0	0.0024603	0	0	0	0	0	0	0	0	0	0.0172221	0	0	0	0.00861104	0	0	0	0	0	0	0	0	0	0	0	0	0	0.0172221
OTU985	k__norank_d__Bacteria	p__Firmicutes	c__Clostridia	o__Clostridiales	f__Ruminococcaceae	g__Subdoligranulum	s__unclassified_g__Subdoligranulum	0	0.00369045	0.00123015	0.00123015	0	0	0	0	0	0	0	0.00861104	0.0172221	0	0	0	0	0	0.00861104	0	0	0	0	0	0	0	0	0	0	0	0.00861104	0
OTU1003	k__norank_d__Bacteria	p__Proteobacteria	c__Alphaproteobacteria	o__Rickettsiales	f__Mitochondria	g__norank_f__Mitochondria	s__uncultured_rumen_bacterium_g__norank_f__Mitochondria	0.00123015	0	0.00369045	0.00123015	0	0	0	0.00861104	0	0	0	0	0	0	0	0	0	0	0	0.0258331	0	0	0	0	0	0	0	0	0.00861104	0	0	0
OTU1772	k__norank_d__Bacteria	p__Firmicutes	c__Clostridia	o__Clostridiales	f__Ruminococcaceae	g__unclassified_f__Ruminococcaceae	s__unclassified_f__Ruminococcaceae	0	0.00123015	0.00492059	0	0	0	0	0	0	0	0	0	0	0	0.00861104	0	0	0	0	0	0.0172221	0	0	0	0.0172221	0	0	0	0	0	0	0
OTU887	k__norank_d__Bacteria	p__Firmicutes	c__Clostridia	o__Clostridiales	f__Ruminococcaceae	g__Ruminococcaceae_UCG-013	s__uncultured_bacterium_g__Ruminococcaceae_UCG-013	0	0.00615074	0	0	0	0	0	0	0	0	0	0.0172221	0	0	0	0	0.00861104	0.0172221	0	0	0	0	0	0	0	0	0	0	0	0	0	0
[truncated: 321 more rows]

## Sheet: Table S2
Table S2. Taxonomic and sample information of OTUs detected in the 28 fecal samples of piglets.L0P_CON=CON piglets on lactation day 0; L0P_FFM=FFMpiglets on lactaion day 0;L7P_CON=CON piglets on lactation day 7;L7P_FFM=FFM piglets on lactaion day 7
[truncated: 1,254 more rows]
